# Supplementary material for: 2-Oxo-1,2-dihydro­pyrimidin-3-ium di-μ-chlorido-bis­{dichloridobis[pyrimidin-2(1H)-one-κN 3]cuprate(II)} dihydrate
Source: Acta Crystallogr Sect E Struct Rep Online. 2008 Jun 13;64(Pt 7):m924–5. doi: 10.1107/S1600536808017455 (PMC2961836; doi:10.1107/S1600536808017455)
Supplement: Supplementary file 1 [file e-64-0m924-sup1.cif]

##############################################################################
###                                                                        ###
###        Electronic paper (Acta Crystallographica Section E)             ###
###                                                                        ###
##############################################################################
#                                                                            #
# This CIF contains the data in a paper accepted for publication in Acta     #
# Crystallographica Section E. It conforms to the requirements of Notes      #
# for Authors for Section E, and has been peer reviewed under the auspices   #
# of the IUCr Commission on Journals.                                        #
#                                                                            #
# Full details of the Crystallographic Information File format               #
# are given in the paper "The Crystallographic Information File (CIF):       #
# a New Standard Archive File for Crystallography" by S. R. Hall, F. H.      #
# Allen and I. D. Brown [Acta Cryst. (1991), A47, 655-685].                  #
#                                                                            #
# The current version of the core CIF dictionary is obtainable from          #
# ftp://ftp.iucr.org/pub/cif_core.dic. The current version number is 2.4.    #
#                                                                            #
# Software is freely available for graphical display of the structure(s) in  #
# this CIF.  For information consult the CIF home page http://www.iucr.org/  #
# cif/home.html                                                              #
#                                                                            #
# This file may be used for bona fide research purposes within the           #
# scientific community so long as proper attribution is given to the journal # 
# article from which it was obtained.                                        #
#                                                                            #
##############################################################################
                                             
data_I
_audit_creation_method     SHELXL-97
_chemical_name_systematic
;
2-Oxo-1,2-dihydropyrimidin-3-ium
di-\m-chlorido-bis{dichloridobis[pyrimidin-2(1H)-one-\kN^3^]cuprate(II)}
dihydrate
;
_chemical_name_common     ?
_chemical_formula_moiety     '2(C4 H5 N2 O +), C8 H8 Cl6 Cu2 N4 O2 2-, 2(H2 O)'
_chemical_formula_sum     'C16 H22 Cl6 Cu2 N8 O6'
_chemical_formula_iupac     '(C4 H5 N2 O)2 [Cu2 Cl6 (C4 H4 N2 O)2], 2H2 O'
_chemical_formula_weight     762.22
_chemical_melting_point     ?
_symmetry_cell_setting     Triclinic
_symmetry_space_group_name_H-M     P-1
loop_
    _symmetry_equiv_pos_as_xyz
    'x, y, z'
    '-x, -y, -z'
_cell_length_a     7.5924(4)
_cell_length_b     8.6401(3)
_cell_length_c     10.6349(4)
_cell_angle_alpha     96.032(3)
_cell_angle_beta     100.508(4)
_cell_angle_gamma     102.035(4)
_cell_volume     663.39(5)
_cell_formula_units_Z     1
_cell_measurement_reflns_used     10481
_cell_measurement_theta_min     2.430
_cell_measurement_theta_max     29.9994
_cell_measurement_temperature     100(2)
_exptl_crystal_description     Block
_exptl_crystal_colour     green
_exptl_crystal_size_max     0.413
_exptl_crystal_size_mid     0.181
_exptl_crystal_size_min     0.155
_exptl_crystal_density_diffrn     1.908
_exptl_crystal_density_meas     ?
_exptl_crystal_density_method     'not measured'
_exptl_crystal_F_000     382
_exptl_absorpt_coefficient_mu     2.258
_exptl_absorpt_correction_type     'multi-scan'
_exptl_absorpt_process_details     '(CrysAlis RED; Oxford Diffraction, 2007)'
_exptl_absorpt_correction_T_min     0.433167
_exptl_absorpt_correction_T_max     0.71
_exptl_special_details
;
CrysAlis RED, Oxford Diffraction Ltd.,
Version 1.171.32.5 (release 08-05-2007 CrysAlis171 .NET)
Empirical absorption correction using spherical harmonics,
implemented in SCALE3 ABSPACK scaling algorithm.
;
_diffrn_ambient_temperature     100(2)
_diffrn_radiation_type     MoK\a
_diffrn_radiation_wavelength     0.71073
_diffrn_radiation_source     'fine-focus sealed tube'
_diffrn_radiation_monochromator     graphite
_diffrn_measurement_device_type     'Oxford Diffraction Gemini-R Ultra'
_diffrn_measurement_method     '\w (1\% width)'
_diffrn_detector_area_resol_mean     ?
_diffrn_reflns_number     14528
_diffrn_reflns_av_R_equivalents     0.0196
_diffrn_reflns_av_sigmaI/netI     0.0202
_diffrn_reflns_theta_min     2.44
_diffrn_reflns_theta_max     30.12
_diffrn_reflns_theta_full     30.12
_diffrn_measured_fraction_theta_max     0.998
_diffrn_measured_fraction_theta_full     0.998
_diffrn_reflns_limit_h_min     -10
_diffrn_reflns_limit_h_max     10
_diffrn_reflns_limit_k_min     -12
_diffrn_reflns_limit_k_max     12
_diffrn_reflns_limit_l_min     -15
_diffrn_reflns_limit_l_max     15
_diffrn_standards_number     0
_diffrn_standards_interval_count     'not measured'
_diffrn_standards_interval_time     ?
_diffrn_standards_decay_%     0
_refine_special_details
;
Refinement of <i>F</i>^2^ against ALL reflections. The weighted <i>R</i>-factor
<i>wR</i> and goodness of fit <i>S</i> are based on <i>F</i>^2^, conventional
<i>R</i>-factors <i>R</i> are based on <i>F</i>, with <i>F</i> set to zero for
negative <i>F</i>^2^. The threshold expression of <i>F</i>^2^ >
\s(<i>F</i>^2^) is used only for calculating <i>R</i>-factors(gt) <i>etc</i>.
and is not relevant to the choice of reflections for refinement.
<i>R</i>-factors based on <i>F</i>^2^ are statistically about twice as large
as those based on <i>F</i>, and <i>R</i>- factors based on ALL data will be
even larger.
;
_reflns_number_total     3902
_reflns_number_gt     3269
_reflns_threshold_expression     I>2\s(I)
_refine_ls_structure_factor_coef     Fsqd
_refine_ls_matrix_type     full
_refine_ls_R_factor_all     0.0290
_refine_ls_R_factor_gt     0.0238
_refine_ls_wR_factor_gt     0.0676
_refine_ls_wR_factor_ref     0.0693
_refine_ls_goodness_of_fit_ref     1.123
_refine_ls_restrained_S_all     1.123
_refine_ls_number_reflns     3902
_refine_ls_number_parameters     180
_refine_ls_number_restraints     2
_refine_ls_hydrogen_treatment     mixed
_refine_ls_weighting_scheme     calc
_refine_ls_weighting_details
         'calc w=1/[\s^2^(Fo^2^)+(0.0422P)^2^+0.0753P] where P=(Fo^2^+2Fc^2^)/3'
_atom_sites_solution_hydrogens     geom
_atom_sites_solution_primary     direct
_atom_sites_solution_secondary     difmap
_refine_ls_shift/su_max     0.002
_refine_ls_shift/su_mean     0.000
_refine_diff_density_max     0.492
_refine_diff_density_min     -0.572
_refine_ls_extinction_method     none
_refine_ls_extinction_coef     ?
loop_
    _atom_type_symbol
    _atom_type_description
    _atom_type_scat_dispersion_real
    _atom_type_scat_dispersion_imag
    _atom_type_scat_source
    'C' 'C' 0.0033 0.0016
                         'International Tables Vol C Tables 4.2.6.8 and 6.1.1.4'
    'H' 'H' 0.0000 0.0000
                         'International Tables Vol C Tables 4.2.6.8 and 6.1.1.4'
    'N' 'N' 0.0061 0.0033
                         'International Tables Vol C Tables 4.2.6.8 and 6.1.1.4'
    'O' 'O' 0.0106 0.0060
                         'International Tables Vol C Tables 4.2.6.8 and 6.1.1.4'
    'Cu' 'Cu' 0.3201 1.2651
                         'International Tables Vol C Tables 4.2.6.8 and 6.1.1.4'
    'Cl' 'Cl' 0.1484 0.1585
                         'International Tables Vol C Tables 4.2.6.8 and 6.1.1.4'
_computing_data_collection
;
CrysAlis CCD (Oxford Diffraction, 2007)
;
_computing_cell_refinement
;
CrysAlis RED (Oxford Diffraction, 2007)
;
_computing_data_reduction
;
CrysAlis RED (Oxford Diffraction, 2007)
;
_computing_structure_solution     'SHELXS97 (Sheldrick, 2008)'
_computing_structure_refinement     'SHELXL97 (Sheldrick, 2008)'
_computing_molecular_graphics     'SHELXTL (Sheldrick, 2008)'
_computing_publication_material     'SHELXTL (Sheldrick, 2008)'
loop_
    _atom_site_type_symbol
    _atom_site_label
    _atom_site_fract_x
    _atom_site_fract_y
    _atom_site_fract_z
    _atom_site_U_iso_or_equiv
    _atom_site_adp_type
    _atom_site_calc_flag
    _atom_site_refinement_flags
    _atom_site_occupancy
    _atom_site_disorder_assembly
    _atom_site_disorder_group
    Cu Cu1 0.07237(3) 0.45037(2) 0.848449(17) 0.01007(6) Uani d . 1 . .
    Cl Cl1 -0.06435(5) 0.63425(4) 0.75599(3) 0.01291(8) Uani d . 1 . .
    Cl Cl2 0.19396(5) 0.64570(4) 1.06611(3) 0.01065(8) Uani d . 1 . .
    Cl Cl3 0.26769(6) 0.45986(5) 0.70847(4) 0.01557(9) Uani d . 1 . .
    N N1 0.18231(18) 0.28152(15) 0.92487(12) 0.0099(2) Uani d . 1 . .
    N N2 0.15847(19) 0.00585(15) 0.91842(13) 0.0122(3) Uani d . 1 . .
    H H2B 0.1020 -0.0912 0.8865 0.015 Uiso calc R 1 . .
    N N3 0.69462(19) 0.93935(16) 0.46681(12) 0.0124(3) Uani d . 1 . .
    H H3A 0.7819 1.0237 0.4760 0.015 Uiso calc R 1 . .
    N N4 0.43187(19) 0.76169(16) 0.34665(13) 0.0137(3) Uani d . 1 . .
    H H2A 0.3488 0.7298 0.2768 0.016 Uiso calc R 1 . .
    O O1 0.58355(18) 0.96484(15) 0.25699(12) 0.0204(3) Uani d . 1 . .
    O O2 -0.02211(17) 0.10178(14) 0.76366(11) 0.0176(2) Uani d . 1 . .
    O O3 0.93114(18) 0.22792(15) 0.49005(12) 0.0198(3) Uani d D 1 . .
    C C1 0.0983(2) 0.12810(17) 0.86166(15) 0.0116(3) Uani d . 1 . .
    C C2 0.3215(2) 0.30666(18) 1.02403(14) 0.0119(3) Uani d . 1 . .
    H H2C 0.3773 0.4116 1.0619 0.014 Uiso calc R 1 . .
    C C3 0.3900(2) 0.18275(18) 1.07546(15) 0.0132(3) Uani d . 1 . .
    H H3B 0.4917 0.2036 1.1436 0.016 Uiso calc R 1 . .
    C C4 0.3004(2) 0.03050(18) 1.02078(15) 0.0129(3) Uani d . 1 . .
    H H4A 0.3368 -0.0560 1.0538 0.016 Uiso calc R 1 . .
    C C5 0.5717(2) 0.89360(19) 0.34849(15) 0.0135(3) Uani d . 1 . .
    C C6 0.6850(2) 0.85959(19) 0.56744(15) 0.0134(3) Uani d . 1 . .
    H H6A 0.7744 0.8941 0.6433 0.016 Uiso calc R 1 . .
    C C7 0.5451(2) 0.72742(19) 0.56028(15) 0.0141(3) Uani d . 1 . .
    H H7A 0.5372 0.6718 0.6301 0.017 Uiso calc R 1 . .
    C C8 0.4167(2) 0.68029(19) 0.44567(15) 0.0139(3) Uani d . 1 . .
    H H8A 0.3194 0.5917 0.4373 0.017 Uiso calc R 1 . .
    H H1 0.947(3) 0.268(3) 0.4257(19) 0.037(7) Uiso d D 1 . .
    H H2 1.024(3) 0.267(3) 0.551(2) 0.044(8) Uiso d D 1 . .
loop_
    _atom_site_aniso_label
    _atom_site_aniso_U_11
    _atom_site_aniso_U_22
    _atom_site_aniso_U_33
    _atom_site_aniso_U_12
    _atom_site_aniso_U_13
    _atom_site_aniso_U_23
    Cu1 0.01130(11) 0.00927(9) 0.00972(10) 0.00265(7) 0.00141(7) 0.00270(7)
    Cl1 0.01491(19) 0.01236(16) 0.01204(17) 0.00437(13) 0.00135(14) 0.00458(12)
    Cl2 0.01105(17) 0.00891(15) 0.01027(16) 0.00021(13) 0.00046(13) 0.00112(12)
    Cl3 0.01575(19) 0.01618(18) 0.01615(18) 0.00296(14) 0.00692(14) 0.00377(14)
    N1 0.0118(6) 0.0074(5) 0.0097(6) 0.0012(5) 0.0015(5) 0.0009(4)
    N2 0.0136(7) 0.0069(5) 0.0160(6) 0.0012(5) 0.0042(5) 0.0008(5)
    N3 0.0102(6) 0.0135(6) 0.0123(6) 0.0010(5) 0.0007(5) 0.0024(5)
    N4 0.0115(6) 0.0165(6) 0.0101(6) 0.0018(5) -0.0021(5) -0.0012(5)
    O1 0.0218(7) 0.0265(6) 0.0160(6) 0.0084(5) 0.0052(5) 0.0100(5)
    O2 0.0184(6) 0.0142(5) 0.0158(5) 0.0017(5) -0.0033(5) -0.0013(4)
    O3 0.0198(7) 0.0203(6) 0.0143(6) -0.0049(5) 0.0001(5) 0.0058(5)
    C1 0.0126(7) 0.0089(6) 0.0133(7) 0.0014(5) 0.0040(6) 0.0013(5)
    C2 0.0122(7) 0.0106(7) 0.0122(7) 0.0019(6) 0.0025(6) 0.0010(5)
    C3 0.0140(8) 0.0136(7) 0.0125(7) 0.0049(6) 0.0019(6) 0.0025(5)
    C4 0.0149(8) 0.0121(7) 0.0149(7) 0.0058(6) 0.0059(6) 0.0056(6)
    C5 0.0114(8) 0.0157(7) 0.0141(7) 0.0052(6) 0.0022(6) 0.0023(6)
    C6 0.0139(8) 0.0137(7) 0.0115(7) 0.0041(6) -0.0005(6) 0.0009(5)
    C7 0.0160(8) 0.0139(7) 0.0119(7) 0.0028(6) 0.0022(6) 0.0030(5)
    C8 0.0121(8) 0.0128(7) 0.0158(7) 0.0020(6) 0.0030(6) -0.0004(6)
_geom_special_details
;
All e.s.d.'s (except the e.s.d. in the dihedral angle between two l.s. planes)
are estimated using the full covariance matrix. The cell e.s.d.'s are taken
into account individually in the estimation of e.s.d.'s in distances, angles
and torsion angles; correlations between e.s.d.'s in cell parameters are only
used when they are defined by crystal symmetry. An approximate (isotropic)
treatment of cell e.s.d.'s is used for estimating e.s.d.'s involving l.s.
planes.
;
loop_
    _geom_bond_atom_site_label_1
    _geom_bond_atom_site_label_2
    _geom_bond_site_symmetry_2
    _geom_bond_distance
    _geom_bond_publ_flag
    Cu1 N1 . 1.9989(12) yes
    Cu1 Cl3 . 2.2809(4) yes
    Cu1 Cl1 . 2.2830(4) yes
    Cu1 Cl2 2_567 2.3942(4) yes
    Cu1 Cl2 . 2.6093(4) yes
    Cl2 Cu1 2_567 2.3942(4) ?
    N1 C2 . 1.314(2) ?
    N1 C1 . 1.3854(19) ?
    N2 C4 . 1.349(2) ?
    N2 C1 . 1.3868(19) ?
    N2 H2B . 0.8600 ?
    N3 C6 . 1.337(2) ?
    N3 C5 . 1.387(2) ?
    N3 H3A . 0.8600 ?
    N4 C8 . 1.335(2) ?
    N4 C5 . 1.382(2) ?
    N4 H2A . 0.8600 ?
    O1 C5 . 1.2119(19) ?
    O2 C1 . 1.221(2) ?
    O3 H1 . 0.815(16) ?
    O3 H2 . 0.844(17) ?
    C2 C3 . 1.403(2) ?
    C2 H2C . 0.9300 ?
    C3 C4 . 1.361(2) ?
    C3 H3B . 0.9300 ?
    C4 H4A . 0.9300 ?
    C6 C7 . 1.373(2) ?
    C6 H6A . 0.9300 ?
    C7 C8 . 1.378(2) ?
    C7 H7A . 0.9300 ?
    C8 H8A . 0.9300 ?
loop_
    _geom_angle_atom_site_label_1
    _geom_angle_atom_site_label_2
    _geom_angle_atom_site_label_3
    _geom_angle_site_symmetry_1
    _geom_angle_site_symmetry_3
    _geom_angle
    _geom_angle_publ_flag
    N1 Cu1 Cl3 . . 88.53(4) ?
    N1 Cu1 Cl1 . . 177.38(4) ?
    Cl3 Cu1 Cl1 . . 91.956(15) ?
    N1 Cu1 Cl2 . 2_567 88.05(4) ?
    Cl3 Cu1 Cl2 . 2_567 157.928(16) ?
    Cl1 Cu1 Cl2 . 2_567 90.538(15) ?
    N1 Cu1 Cl2 . . 91.12(4) ?
    Cl3 Cu1 Cl2 . . 115.984(15) ?
    Cl1 Cu1 Cl2 . . 90.982(14) ?
    Cl2 Cu1 Cl2 2_567 . 85.883(14) ?
    Cu1 Cl2 Cu1 2_567 . 94.117(14) ?
    C2 N1 C1 . . 120.92(13) ?
    C2 N1 Cu1 . . 125.69(10) ?
    C1 N1 Cu1 . . 113.38(10) ?
    C4 N2 C1 . . 123.75(13) ?
    C4 N2 H2B . . 118.1 ?
    C1 N2 H2B . . 118.1 ?
    C6 N3 C5 . . 123.65(14) ?
    C6 N3 H3A . . 118.2 ?
    C5 N3 H3A . . 118.2 ?
    C8 N4 C5 . . 124.63(14) ?
    C8 N4 H2A . . 117.7 ?
    C5 N4 H2A . . 117.7 ?
    H1 O3 H2 . . 109(2) ?
    O2 C1 N1 . . 122.46(14) ?
    O2 C1 N2 . . 122.11(14) ?
    N1 C1 N2 . . 115.42(13) ?
    N1 C2 C3 . . 123.13(14) ?
    N1 C2 H2C . . 118.4 ?
    C3 C2 H2C . . 118.4 ?
    C4 C3 C2 . . 116.78(15) ?
    C4 C3 H3B . . 121.6 ?
    C2 C3 H3B . . 121.6 ?
    N2 C4 C3 . . 119.63(14) ?
    N2 C4 H4A . . 120.2 ?
    C3 C4 H4A . . 120.2 ?
    O1 C5 N4 . . 123.48(15) ?
    O1 C5 N3 . . 123.19(15) ?
    N4 C5 N3 . . 113.30(13) ?
    N3 C6 C7 . . 120.87(15) ?
    N3 C6 H6A . . 119.6 ?
    C7 C6 H6A . . 119.6 ?
    C6 C7 C8 . . 117.45(15) ?
    C6 C7 H7A . . 121.3 ?
    C8 C7 H7A . . 121.3 ?
    N4 C8 C7 . . 120.03(15) ?
    N4 C8 H8A . . 120.0 ?
    C7 C8 H8A . . 120.0 ?
loop_
    _geom_torsion_atom_site_label_1
    _geom_torsion_atom_site_label_2
    _geom_torsion_atom_site_label_3
    _geom_torsion_atom_site_label_4
    _geom_torsion_site_symmetry_1
    _geom_torsion_site_symmetry_2
    _geom_torsion_site_symmetry_3
    _geom_torsion_site_symmetry_4
    _geom_torsion
    _geom_torsion_publ_flag
    N1 Cu1 Cl2 Cu1 . . . 2_567 -87.97(4) ?
    Cl3 Cu1 Cl2 Cu1 . . . 2_567 -176.875(16) ?
    Cl1 Cu1 Cl2 Cu1 . . . 2_567 90.469(15) ?
    Cl2 Cu1 Cl2 Cu1 2_567 . . 2_567 0.0 ?
    Cl3 Cu1 N1 C2 . . . . 92.08(13) ?
    Cl2 Cu1 N1 C2 2_567 . . . -109.72(13) ?
    Cl2 Cu1 N1 C2 . . . . -23.88(13) ?
    Cl3 Cu1 N1 C1 . . . . -87.19(10) ?
    Cl2 Cu1 N1 C1 2_567 . . . 71.00(10) ?
    Cl2 Cu1 N1 C1 . . . . 156.84(10) ?
    C2 N1 C1 O2 . . . . -174.50(15) ?
    Cu1 N1 C1 O2 . . . . 4.8(2) ?
    C2 N1 C1 N2 . . . . 6.4(2) ?
    Cu1 N1 C1 N2 . . . . -174.26(10) ?
    C4 N2 C1 O2 . . . . 174.79(15) ?
    C4 N2 C1 N1 . . . . -6.1(2) ?
    C1 N1 C2 C3 . . . . -2.4(2) ?
    Cu1 N1 C2 C3 . . . . 178.41(11) ?
    N1 C2 C3 C4 . . . . -2.5(2) ?
    C1 N2 C4 C3 . . . . 1.5(2) ?
    C2 C3 C4 N2 . . . . 2.9(2) ?
    C8 N4 C5 O1 . . . . 179.35(16) ?
    C8 N4 C5 N3 . . . . -2.3(2) ?
    C6 N3 C5 O1 . . . . -178.50(16) ?
    C6 N3 C5 N4 . . . . 3.2(2) ?
    C5 N3 C6 C7 . . . . -2.4(2) ?
    N3 C6 C7 C8 . . . . 0.4(2) ?
    C5 N4 C8 C7 . . . . 0.7(2) ?
    C6 C7 C8 N4 . . . . 0.4(2) ?
loop_
    _geom_hbond_atom_site_label_D
    _geom_hbond_atom_site_label_H
    _geom_hbond_atom_site_label_A
    _geom_hbond_site_symmetry_A
    _geom_hbond_distance_DH
    _geom_hbond_distance_HA
    _geom_hbond_distance_DA
    _geom_hbond_angle_DHA
    N2 H2B Cl1 1_545 0.86 2.56 3.4143(14) 170.8
    N3 H3A O3 1_565 0.86 1.86 2.7099(18) 168.1
    N4 H2A Cl2 1_554 0.86 2.30 3.1336(14) 164.7
    O3 H1 Cl1 2_666 0.815(16) 2.428(17) 3.2258(13) 166(2)
    O3 H2 Cl3 1_655 0.844(17) 2.454(18) 3.2653(13) 162(2)
data_global
_journal_date_recd_electronic     2008-06-09
_journal_date_accepted     2008-06-10
_journal_name_full     'Acta Crystallographica, Section E'
_journal_year     2008
_journal_volume     64
_journal_issue      7
_journal_page_first     m924
_journal_page_last     m925
_journal_paper_category     QM
_journal_coeditor_code     SG2250
_publ_contact_author_name     'A. Guy Orpen'
_publ_contact_author_address
;
School of Chemistry
University of Bristol
Bristol
BS8 1TS
England
;
_publ_contact_author_email     guy.orpen@bristol.ac.uk
_publ_contact_author_fax     ?
_publ_contact_author_phone     '0117 331 7479'
_publ_section_title
;\
2-Oxo-1,2-dihydropyrimidin-3-ium
di-\m-chlorido-bis{dichloridobis[pyrimidin-2(1<i>H</i>)-one-\k<i>N</i>^3^]\
cuprate(II)} dihydrate
;
loop_
    _publ_author_name
    _publ_author_footnote
    _publ_author_address
    'Kurawa, Mukhtar A.' .
;
School of Chemistry
University of Bristol
Bristol BS8 1TS
England
;
    'Adams, Christopher J.' .
;
School of Chemistry
University of Bristol
Bristol BS8 1TS
England
;
    'Orpen, A. Guy' .
;
School of Chemistry
University of Bristol
Bristol BS8 1TS
England
;
