# Supplementary material for: 2-Oxo-1,2-dihydro­pyrimidin-3-ium di-μ-chlorido-bis­{dichloridobis[pyrimidin-2(1H)-one-κN 3]cuprate(II)} dihydrate
Source: Acta Crystallogr Sect E Struct Rep Online. 2008 Jun 13;64(Pt 7):m924–5. doi: 10.1107/S1600536808017455 (PMC2961836; doi:10.1107/S1600536808017455)
Supplement: Supplementary file 2 [file e-64-0m924-Isup2.hkl]

# 
# h,k,l, Fc-squared, Fo-squared, sigma(Fo-squared) and status flag 
# 
data_I
_shelx_title ' I in P-1' 
_shelx_refln_list_code          4 
_shelx_F_calc_maximum      141.41 
_exptl_crystal_F_000       382.00 
_reflns_d_resolution_high  0.7081 
 
loop_ 
 _symmetry_equiv_pos_as_xyz 
 'x, y, z' 
 '-x, -y, -z' 
 
_cell_length_a     7.5924 
_cell_length_b     8.6401 
_cell_length_c    10.6349 
_cell_angle_alpha  96.032 
_cell_angle_beta  100.508 
_cell_angle_gamma 102.035 
 
_shelx_F_squared_multiplier     1.000 
 
loop_ 
 _refln_index_h 
 _refln_index_k 
 _refln_index_l 
 _refln_F_squared_calc 
 _refln_F_squared_meas 
 _refln_F_squared_sigma 
 _refln_observed_status 
   1   0   0     3086.20     3220.35     27.20 o 
   2   0   0      440.38      431.10      4.46 o 
   3   0   0      438.02      429.54      4.57 o 
   4   0   0       13.57       18.36      2.07 o 
   5   0   0      284.03      273.09     11.78 o 
   6   0   0     1816.75     1829.86     20.23 o 
   7   0   0      359.18      358.47     16.16 o 
   8   0   0     2579.32     2693.67    144.30 o 
   9   0   0      477.44      527.53     22.50 o 
  10   0   0       16.88       11.34     23.80 o 
 -10   1   0        1.83       -0.43      1.54 o 
  -9   1   0      355.42      353.24     19.12 o 
  -8   1   0      244.96      219.22     14.70 o 
  -7   1   0     1364.86     1390.15     25.49 o 
  -6   1   0      832.14      864.28      9.83 o 
  -5   1   0     1136.12     1008.63     11.97 o 
  -4   1   0      646.81      653.56     11.12 o 
  -3   1   0      544.49      595.10      5.20 o 
  -2   1   0       80.07       69.99      1.08 o 
  -1   1   0     1192.23     1251.56      5.14 o 
   0   1   0     1822.11     1453.22      7.23 o 
   1   1   0     9967.58     9770.36     77.38 o 
   2   1   0        3.06       10.99      1.13 o 
   3   1   0      245.42      213.12      3.95 o 
   4   1   0     2248.09     2289.63     13.35 o 
   5   1   0      113.29      126.20      3.60 o 
   6   1   0     1981.49     2039.31     14.35 o 
   7   1   0     1443.10     1498.43     22.01 o 
   8   1   0      397.17      429.37     50.05 o 
   9   1   0      441.30      479.89     22.15 o 
  10   1   0      256.02      253.36     21.28 o 
 -10   2   0      173.80      142.85     23.79 o 
  -9   2   0      635.64      645.63     25.07 o 
  -8   2   0        3.77       -2.75     11.16 o 
  -7   2   0        2.68        4.60      2.74 o 
  -6   2   0     1185.89     1204.33     11.31 o 
  -5   2   0     5271.88     5307.45     30.31 o 
  -4   2   0     3434.52     3377.80     24.57 o 
  -3   2   0      149.96      130.18      3.22 o 
  -2   2   0     4776.49     5005.08     17.05 o 
  -1   2   0     2634.13     2574.12     23.03 o 
   0   2   0     1367.74     1353.17      7.26 o 
   1   2   0      601.76      568.31      5.57 o 
   2   2   0      858.58      827.36      5.05 o 
   3   2   0     3163.05     3137.90     21.57 o 
   4   2   0     4253.38     4210.58     20.72 o 
   5   2   0       52.99       44.66      3.12 o 
   6   2   0      197.60      194.16      6.32 o 
   7   2   0       14.38       12.75      6.71 o 
   8   2   0        2.30        7.44      8.73 o 
   9   2   0       27.85       32.35     22.63 o 
 -10   3   0       56.69       66.24     24.21 o 
  -9   3   0      261.63      267.50     17.14 o 
  -8   3   0      356.44      357.19     10.06 o 
  -7   3   0      171.01      159.30     10.70 o 
  -6   3   0      506.28      523.40     16.05 o 
  -5   3   0     5996.81     5865.65     39.97 o 
  -4   3   0     2664.45     2603.04     12.96 o 
  -3   3   0      546.47      525.89      4.71 o 
  -2   3   0       57.21       60.27      1.62 o 
  -1   3   0     1357.31     1417.94      9.34 o 
   0   3   0      310.38      359.17      5.89 o 
   1   3   0     3323.37     3332.46     34.97 o 
   2   3   0     1001.67      935.87      9.53 o 
   3   3   0     5048.45     5067.84     31.83 o 
   4   3   0     2954.32     2866.34     17.54 o 
   5   3   0      152.72      162.27      5.28 o 
   6   3   0      879.74      880.18     12.50 o 
   7   3   0      145.88      127.10      7.20 o 
   8   3   0      290.61      246.49     11.55 o 
   9   3   0      295.19      285.43     18.57 o 
 -10   4   0      114.94      101.01     18.71 o 
  -9   4   0        2.42        1.36      2.67 o 
  -8   4   0      130.04      122.56      5.88 o 
  -7   4   0      987.24     1031.00     16.06 o 
  -6   4   0      782.12      804.88     10.34 o 
  -5   4   0     1638.20     1565.16     19.34 o 
  -4   4   0      657.00      641.23      6.04 o 
  -3   4   0      420.93      477.65      6.30 o 
  -2   4   0     1596.95     1605.12     11.96 o 
  -1   4   0     2134.54     2084.52     14.42 o 
   0   4   0       18.15       19.38      1.63 o 
   1   4   0       12.58        4.78      2.09 o 
   2   4   0      716.33      695.42      9.60 o 
   3   4   0      168.64      148.90      3.73 o 
   4   4   0      348.84      340.00      6.68 o 
   5   4   0       92.88       85.08      4.65 o 
   6   4   0       42.83       33.00      6.07 o 
   7   4   0        2.59        3.61      7.76 o 
   8   4   0       31.94       29.19     13.14 o 
 -10   5   0      423.03      457.39     24.20 o 
  -9   5   0      684.27      703.73     16.05 o 
  -8   5   0        1.19        1.74      6.62 o 
  -7   5   0       79.59       66.82      5.01 o 
  -6   5   0        1.45        2.72      4.54 o 
  -5   5   0      367.43      376.18      7.51 o 
  -4   5   0      141.38      150.67      3.80 o 
  -3   5   0      285.77      299.36      5.41 o 
  -2   5   0      522.97      496.88      7.43 o 
  -1   5   0     3089.05     3162.61     15.97 o 
   0   5   0       53.63       69.53      3.03 o 
   1   5   0     1382.97     1377.36     12.20 o 
   2   5   0      188.66      176.23      4.32 o 
   3   5   0       18.18       15.54      2.51 o 
   4   5   0       61.71       55.12      3.54 o 
   5   5   0      171.00      165.63      5.83 o 
   6   5   0       40.10       35.18      6.95 o 
   7   5   0      147.63      151.17     11.37 o 
   8   5   0        5.90        3.30     18.35 o 
 -10   6   0      504.26      549.84     25.43 o 
  -9   6   0       59.52       54.68     12.11 o 
  -8   6   0      162.78      154.28     10.00 o 
  -7   6   0        2.30        1.12      3.03 o 
  -6   6   0      119.58      114.00      5.61 o 
  -5   6   0       41.05       40.02      3.40 o 
  -4   6   0      214.49      219.28      5.52 o 
  -3   6   0      148.84      140.66      4.54 o 
  -2   6   0     2811.65     2768.62     13.10 o 
  -1   6   0     1969.69     1893.14     16.37 o 
   0   6   0        6.23        5.55      2.77 o 
   1   6   0      997.16     1038.12     10.40 o 
   2   6   0       19.32       17.07      3.83 o 
   3   6   0       82.24       89.47      2.99 o 
   4   6   0        7.01       10.51      4.32 o 
   5   6   0      563.96      543.66     10.59 o 
   6   6   0       81.18       86.01      8.02 o 
   7   6   0        0.75       -1.55      9.63 o 
  -9   7   0       11.94       11.94     14.24 o 
  -8   7   0      154.55      144.78      6.60 o 
  -7   7   0        4.57        0.47      4.63 o 
  -6   7   0       19.90       24.27      6.17 o 
  -5   7   0        7.00        8.01      4.97 o 
  -4   7   0      602.40      610.28      9.66 o 
  -3   7   0      161.24      142.30      4.45 o 
  -2   7   0       50.60       56.96      3.39 o 
  -1   7   0      740.01      701.11      9.19 o 
   0   7   0        1.99        4.17      3.72 o 
   1   7   0      833.38      836.31     13.39 o 
   2   7   0        3.79        3.86      4.81 o 
   3   7   0        7.50        3.12      2.97 o 
   4   7   0     1016.60     1001.21     17.06 o 
   5   7   0      867.21      971.07     31.16 o 
   6   7   0        3.39        4.24     11.94 o 
  -9   8   0        1.88       -0.84     16.08 o 
  -8   8   0        7.82        0.06      2.29 o 
  -7   8   0      434.07      445.43     10.94 o 
  -6   8   0      256.12      259.27      8.39 o 
  -5   8   0       59.57       42.82      6.02 o 
  -4   8   0      994.94     1011.42     11.74 o 
  -3   8   0      597.51      608.89      8.41 o 
  -2   8   0       53.74       50.96      4.17 o 
  -1   8   0       97.40       92.10      5.44 o 
   0   8   0        7.69        7.13      6.15 o 
   1   8   0        2.27        0.69      2.68 o 
   2   8   0       50.16       34.62      5.91 o 
   3   8   0       53.89       34.10      5.81 o 
   4   8   0      689.52      668.16     16.26 o 
   5   8   0      672.63      687.43     17.33 o 
   6   8   0       20.40       16.03     15.89 o 
  -8   9   0       18.71       14.42     12.59 o 
  -7   9   0      281.28      323.24     10.14 o 
  -6   9   0      794.89      819.85     15.09 o 
  -5   9   0      229.06      202.57      6.01 o 
  -4   9   0     1065.83     1074.82     11.95 o 
  -3   9   0      296.33      282.10      7.09 o 
  -2   9   0      266.35      256.62      6.79 o 
  -1   9   0      978.37      976.95     12.43 o 
   0   9   0     1059.46     1089.41     17.26 o 
   1   9   0      242.39      246.99      9.39 o 
   2   9   0        8.36        9.49      9.52 o 
   3   9   0      159.79      120.59      8.46 o 
   4   9   0      668.47      699.76     17.84 o 
   5   9   0      447.10      455.31     15.62 o 
  -7  10   0      481.31      520.46     21.11 o 
  -6  10   0      307.76      326.64      7.81 o 
  -5  10   0        0.93        1.46      2.07 o 
  -4  10   0       98.09       86.19      7.30 o 
  -3  10   0      117.16      104.23      6.58 o 
  -2  10   0        1.76        3.32      5.65 o 
  -1  10   0      734.85      744.78     12.12 o 
   0  10   0     1346.52     1381.37     30.54 o 
   1  10   0      168.52      167.40      9.56 o 
   2  10   0       11.00        9.62      9.63 o 
   3  10   0       47.21       42.15     11.23 o 
  -6  11   0      258.49      268.36      9.58 o 
  -5  11   0        5.39        1.71      2.62 o 
  -4  11   0       59.23       46.14      9.09 o 
  -3  11   0      100.24       84.71      8.15 o 
  -2  11   0       12.39        2.14      2.66 o 
  -1  11   0     1480.58     1538.54     19.90 o 
   0  11   0     1227.50     1327.82     21.99 o 
   1  11   0      172.62      154.24     12.23 o 
   2  11   0       11.80       14.54     10.44 o 
  -3  12   0      283.47      260.83     10.26 o 
  -2  12   0        0.25       -0.43      6.07 o 
  -1  12   0      261.18      243.59     12.81 o 
   1 -12   1      538.81      529.71     11.81 o 
   2 -12   1       43.04       38.00     10.58 o 
   3 -12   1        0.36       -1.63      8.04 o 
   4 -12   1      192.59      169.89     11.66 o 
  -2 -11   1        0.56        0.29      3.08 o 
  -1 -11   1        2.67       -0.96     10.64 o 
   0 -11   1      483.69      496.48     13.90 o 
   1 -11   1     1117.29     1154.45     15.34 o 
   2 -11   1       21.94       21.19      8.04 o 
   3 -11   1      322.22      308.21      9.12 o 
   4 -11   1       22.16       21.77      8.58 o 
   5 -11   1        5.30        7.03      9.26 o 
   6 -11   1      132.60      124.40     10.86 o 
  -3 -10   1       89.79       96.69     10.75 o 
  -2 -10   1      253.88      252.53      8.81 o 
  -1 -10   1      354.24      367.76     11.66 o 
   0 -10   1      295.08      272.52      9.86 o 
   1 -10   1      287.38      293.03      8.51 o 
   2 -10   1      759.90      789.82     11.88 o 
   3 -10   1        8.73        5.86      6.60 o 
   4 -10   1       81.89       69.84      6.66 o 
   5 -10   1      186.77      193.64      7.38 o 
   6 -10   1      181.34      178.33      8.31 o 
   7 -10   1     1050.19     1160.37     27.32 o 
  -5  -9   1      656.01      699.11     49.39 o 
  -4  -9   1      974.77     1029.94     20.45 o 
  -3  -9   1      315.38      321.95     15.33 o 
  -2  -9   1        1.80        1.16      2.22 o 
  -1  -9   1      257.86      249.53      6.49 o 
   0  -9   1        5.18        5.23      7.04 o 
   1  -9   1      521.76      509.31     10.10 o 
   2  -9   1     1207.02     1234.64     15.24 o 
   3  -9   1     1001.10     1030.40     14.69 o 
   4  -9   1     1091.50     1095.97     13.23 o 
   5  -9   1      120.91      119.20      6.16 o 
   6  -9   1        6.94        4.17      8.53 o 
   7  -9   1      812.73      837.17     41.24 o 
   8  -9   1      311.05      321.79     17.20 o 
  -6  -8   1       21.14       25.14     14.98 o 
  -5  -8   1     1118.69     1171.94     26.13 o 
  -4  -8   1     2232.13     2401.91     41.44 o 
  -3  -8   1      688.77      715.71     13.09 o 
  -2  -8   1       11.10        5.50      5.92 o 
  -1  -8   1       60.43       56.55      5.07 o 
   0  -8   1      356.14      361.30      9.55 o 
   1  -8   1        0.97        0.49      1.18 o 
   2  -8   1     1474.31     1480.33     15.44 o 
   3  -8   1     2219.88     2273.58     23.90 o 
   4  -8   1      902.00      932.02     10.23 o 
   5  -8   1     1109.20     1139.60     16.37 o 
   6  -8   1       30.81       20.07      6.95 o 
   7  -8   1      114.16      107.08      9.12 o 
   8  -8   1      121.02      106.67      9.41 o 
   9  -8   1       26.40       23.41     16.54 o 
  -7  -7   1       26.83       21.09     15.78 o 
  -6  -7   1        6.12        9.60      9.82 o 
  -5  -7   1      323.32      282.76      8.44 o 
  -4  -7   1      859.15      915.69     13.29 o 
  -3  -7   1      876.75      819.39      7.57 o 
  -2  -7   1      162.78      176.31      5.36 o 
  -1  -7   1      997.15      987.33     11.30 o 
   0  -7   1      515.89      521.97      7.55 o 
   1  -7   1      630.25      610.19     10.80 o 
   2  -7   1     1862.37     1841.04     14.18 o 
   3  -7   1     2154.41     2227.42     14.22 o 
   4  -7   1      162.91      158.35      6.00 o 
   5  -7   1      723.49      744.45     10.66 o 
   6  -7   1     1172.60     1231.42     18.89 o 
   7  -7   1      294.72      259.05      9.21 o 
   8  -7   1       11.63       10.19     11.26 o 
   9  -7   1       78.64       75.82     14.74 o 
  -7  -6   1       35.06       34.91      9.67 o 
  -6  -6   1        4.14        5.18      9.04 o 
  -5  -6   1      175.43      148.32      6.35 o 
  -4  -6   1      193.48      180.06      4.52 o 
  -3  -6   1      489.08      514.89      6.14 o 
  -2  -6   1     1513.40     1504.66     21.87 o 
  -1  -6   1     3856.73     3834.18     32.20 o 
   0  -6   1     5570.91     5526.07     25.51 o 
   1  -6   1      405.86      410.08      6.68 o 
   2  -6   1      775.02      765.08      8.47 o 
   3  -6   1       50.68       56.46      3.17 o 
   4  -6   1       66.68       60.63      3.22 o 
   5  -6   1      679.70      686.44      6.10 o 
   6  -6   1     2485.52     2621.57     21.17 o 
   7  -6   1      646.07      665.20      9.18 o 
   8  -6   1       11.12        9.51     10.34 o 
   9  -6   1       33.35       25.84     12.30 o 
  -8  -5   1      324.01      323.21     13.37 o 
  -7  -5   1        3.96        6.80     10.56 o 
  -6  -5   1      161.81      165.59      8.18 o 
  -5  -5   1      821.50      815.46      9.62 o 
  -4  -5   1        1.16        1.12      3.48 o 
  -3  -5   1     1028.70     1034.17     12.61 o 
  -2  -5   1     2178.59     2120.15     21.82 o 
  -1  -5   1     2948.23     2881.77     18.02 o 
   0  -5   1     3210.66     3088.09     17.12 o 
   1  -5   1      731.76      708.62     11.11 o 
   2  -5   1      122.15      122.56      4.01 o 
   3  -5   1      245.18      268.69      5.64 o 
   4  -5   1        8.84        7.56      2.53 o 
   5  -5   1     1011.21     1052.53     14.86 o 
   6  -5   1     3197.35     3303.11     42.17 o 
   7  -5   1     1626.87     1739.16     18.97 o 
   8  -5   1      113.68      109.37      9.31 o 
   9  -5   1       23.08       15.07     10.88 o 
  10  -5   1       72.94       77.34     22.21 o 
  -9  -4   1      289.68      301.88     19.68 o 
  -8  -4   1      238.66      223.58     16.83 o 
  -7  -4   1      105.55      107.37     15.12 o 
  -6  -4   1      609.50      597.06     12.02 o 
  -5  -4   1     1867.03     1910.25     26.29 o 
  -4  -4   1      123.39      112.89      3.97 o 
  -3  -4   1     1510.59     1557.89     11.43 o 
  -2  -4   1       25.75       42.53      1.61 o 
  -1  -4   1       68.11       67.68      2.85 o 
   0  -4   1      419.19      378.20      4.11 o 
   1  -4   1     2874.99     2985.69     19.89 o 
   2  -4   1       70.80       62.20      2.02 o 
   3  -4   1        4.38        4.54      1.82 o 
   4  -4   1      175.48      174.61      3.39 o 
   5  -4   1     1841.95     1956.41     17.68 o 
   6  -4   1      392.46      369.60     13.82 o 
   7  -4   1       18.33       21.17      4.77 o 
   8  -4   1       55.65       46.93      8.46 o 
   9  -4   1      160.59      148.33     10.29 o 
  10  -4   1      281.39      302.67     24.48 o 
  -9  -3   1       65.06       47.50     22.28 o 
  -8  -3   1       43.19       25.71     11.08 o 
  -7  -3   1       84.85       84.09     11.74 o 
  -6  -3   1     2058.26     2179.07     23.37 o 
  -5  -3   1     1655.65     1621.98     15.76 o 
  -4  -3   1      314.95      307.42      5.78 o 
  -3  -3   1      746.25      758.77      9.03 o 
  -2  -3   1      975.00     1048.71      9.17 o 
  -1  -3   1     1651.95     1847.64     14.91 o 
   0  -3   1     1133.95     1099.18      8.58 o 
   1  -3   1     5521.86     5373.15     39.53 o 
   2  -3   1     6110.15     6300.31     31.98 o 
   3  -3   1      558.41      589.46      4.22 o 
   4  -3   1      331.38      343.77      7.86 o 
   5  -3   1        9.42       16.19      3.44 o 
   6  -3   1     1246.75     1293.15     16.94 o 
   7  -3   1        3.92        4.63      6.20 o 
   8  -3   1       81.21       66.19      7.53 o 
   9  -3   1      427.80      413.14     20.82 o 
  10  -3   1      163.87      153.07     19.04 o 
  -9  -2   1        0.08       -0.58      4.24 o 
  -8  -2   1       97.67      107.66     10.63 o 
  -7  -2   1       12.73        1.43     11.93 o 
  -6  -2   1      625.28      654.68     12.46 o 
  -5  -2   1     1834.18     1841.72     13.20 o 
  -4  -2   1       39.67       55.33      3.09 o 
  -3  -2   1      426.86      529.90      5.31 o 
  -2  -2   1      192.47      197.90      3.44 o 
  -1  -2   1     1574.54     1839.24     14.29 o 
   0  -2   1     1064.01      973.85     14.59 o 
   1  -2   1     5562.04     5526.32     36.51 o 
   2  -2   1      577.21      505.89      4.30 o 
   3  -2   1        9.89        9.95      1.54 o 
   4  -2   1      501.45      533.82      9.29 o 
   5  -2   1       45.64       39.57      3.76 o 
   6  -2   1      179.46      164.51      5.57 o 
   7  -2   1      385.06      362.31      8.33 o 
   8  -2   1       62.16       61.23     15.41 o 
   9  -2   1      218.69      211.42     16.82 o 
  10  -2   1      353.17      323.41     20.28 o 
 -10  -1   1      414.20      430.63     25.22 o 
  -9  -1   1        6.02        5.20     16.16 o 
  -8  -1   1      445.05      451.95     28.75 o 
  -7  -1   1      210.69      206.94     12.36 o 
  -6  -1   1       30.23       32.01      4.19 o 
  -5  -1   1      103.83       90.57      3.93 o 
  -4  -1   1      428.50      450.83      4.46 o 
  -3  -1   1     1756.83     1917.52     18.59 o 
  -2  -1   1      153.03      163.18      2.08 o 
  -1  -1   1      206.30      206.21      2.13 o 
   0  -1   1     5049.95     4986.16     35.11 o 
   1  -1   1     1044.48     1060.77      8.49 o 
   2  -1   1      177.17      162.04      2.99 o 
   3  -1   1     3054.19     3329.58     17.05 o 
   4  -1   1      485.30      489.35     14.56 o 
   5  -1   1      593.53      644.16      7.01 o 
   6  -1   1      206.74      193.24      7.27 o 
   7  -1   1      150.14      140.30      3.92 o 
   8  -1   1      677.57      617.84     16.63 o 
   9  -1   1       86.44       47.42     18.56 o 
  10  -1   1        2.73       -3.48     52.03 o 
 -10   0   1      488.80      475.13     23.90 o 
  -9   0   1       39.30       30.39     14.79 o 
  -8   0   1      236.94      233.00     11.40 o 
  -7   0   1       30.34       25.18      5.78 o 
  -6   0   1      562.77      583.88     36.33 o 
  -5   0   1       71.09       76.04      4.97 o 
  -4   0   1     1339.45     1389.59     16.06 o 
  -3   0   1      788.02      765.54     11.81 o 
  -2   0   1     1799.49     1912.18     18.31 o 
  -1   0   1     1108.52     1098.70      9.37 o 
   1   0   1     9243.06     9220.54     91.81 o 
   2   0   1       36.68       70.52      1.72 o 
   3   0   1      405.79      462.11     11.78 o 
   4   0   1        3.18        1.77      2.35 o 
   5   0   1      510.85      495.19      6.81 o 
   6   0   1       51.50       34.70      6.06 o 
   7   0   1     2161.66     2101.17     28.80 o 
   8   0   1      136.02      123.56      9.27 o 
   9   0   1      165.48      129.78     19.81 o 
  10   0   1       13.34       25.11     22.14 o 
 -10   1   1      196.56      164.78     23.93 o 
  -9   1   1       36.68       25.51     15.55 o 
  -8   1   1      554.31      589.66     21.09 o 
  -7   1   1      123.34      123.75      3.77 o 
  -6   1   1       27.49       26.96      4.07 o 
  -5   1   1     2137.08     2151.66     18.03 o 
  -4   1   1     4754.56     4882.31     38.99 o 
  -3   1   1      124.62      100.36      2.95 o 
  -2   1   1       47.72       47.26      1.14 o 
  -1   1   1        0.12        4.17      0.69 o 
   0   1   1        1.09        7.53      0.76 o 
   1   1   1     2569.52     2578.78     10.98 o 
   2   1   1      968.65      997.71      6.43 o 
   3   1   1     1284.14     1354.50     10.99 o 
   4   1   1     2961.14     2979.49     16.43 o 
   5   1   1      177.43      171.31      5.30 o 
   6   1   1       12.03       11.00      4.89 o 
   7   1   1     1950.18     2003.51     25.62 o 
   8   1   1      225.17      231.08      7.93 o 
   9   1   1       10.39        8.85     19.37 o 
 -10   2   1       17.61       -1.17     14.19 o 
  -9   2   1      197.23      165.18     16.19 o 
  -8   2   1      279.52      275.20     15.02 o 
  -7   2   1       29.08       27.02      2.32 o 
  -6   2   1       42.26       40.22      1.96 o 
  -5   2   1     2735.56     2824.16     15.86 o 
  -4   2   1     3756.97     3544.66     29.45 o 
  -3   2   1     1568.45     1604.50     15.28 o 
  -2   2   1    13111.77    13885.05    111.59 o 
  -1   2   1      629.81      621.86      6.93 o 
   0   2   1     1424.35     1443.98      9.73 o 
   1   2   1     7088.28     7033.36     77.82 o 
   2   2   1     4341.37     4312.18     25.42 o 
   3   2   1     3337.41     3318.71     20.08 o 
   4   2   1     1093.95     1125.02     10.53 o 
   5   2   1      650.60      645.22      9.68 o 
   6   2   1      732.07      709.09     11.33 o 
   7   2   1       87.70       77.28      6.81 o 
   8   2   1       29.19       23.83     11.49 o 
   9   2   1       77.27       66.06     15.80 o 
 -10   3   1      351.01      362.20     22.64 o 
  -9   3   1      130.89      120.57     17.41 o 
  -8   3   1      711.61      770.09     40.90 o 
  -7   3   1       40.01       41.77      2.95 o 
  -6   3   1      211.75      216.35      4.19 o 
  -5   3   1     1904.11     1850.77     24.44 o 
  -4   3   1     5379.13     5507.45     38.51 o 
  -3   3   1     1057.63     1001.83      8.18 o 
  -2   3   1      233.46      220.74      4.35 o 
  -1   3   1     1159.86     1122.34      7.02 o 
   0   3   1     5717.51     5871.84     21.90 o 
   1   3   1      210.33      288.64      7.10 o 
   2   3   1     6060.85     6228.08     57.72 o 
   3   3   1     1163.56     1119.98     10.13 o 
   4   3   1      901.29      874.67     10.26 o 
   5   3   1     1155.71     1186.87     13.28 o 
   6   3   1        1.76       -0.07      0.83 o 
   7   3   1       75.38       58.27      7.71 o 
   8   3   1        5.08        6.58      8.93 o 
   9   3   1        3.45       10.70     21.69 o 
 -10   4   1      954.58     1013.32     32.33 o 
  -9   4   1      654.61      690.82     15.14 o 
  -8   4   1      170.17      182.74      9.87 o 
  -7   4   1      256.77      249.43      8.21 o 
  -6   4   1        3.18        4.34      4.06 o 
  -5   4   1      147.10      134.79      3.86 o 
  -4   4   1     2840.90     2867.52     25.27 o 
  -3   4   1     1532.27     1480.37     23.00 o 
  -2   4   1     3706.46     3682.54     36.11 o 
  -1   4   1     7238.54     7099.21     41.78 o 
   0   4   1     1652.07     1522.87      8.09 o 
   1   4   1       59.34       66.34      2.77 o 
   2   4   1     1533.02     1448.14      9.94 o 
   3   4   1     1046.32     1017.74      8.77 o 
   4   4   1      340.86      325.67      9.83 o 
   5   4   1     2003.12     1968.90     35.16 o 
   6   4   1     2694.67     2695.69     19.92 o 
   7   4   1      680.22      716.73     14.27 o 
   8   4   1       18.05        9.81     13.90 o 
 -10   5   1      719.98      710.10     28.01 o 
  -9   5   1     2430.61     2714.59     37.47 o 
  -8   5   1      752.36      817.04     33.35 o 
  -7   5   1       23.73       19.03      4.90 o 
  -6   5   1      534.99      542.31      6.40 o 
  -5   5   1       23.31       20.82      2.89 o 
  -4   5   1      123.49      122.69      3.37 o 
  -3   5   1     1359.99     1310.49     11.71 o 
  -2   5   1     3302.07     3244.45     23.30 o 
  -1   5   1     2123.00     2056.53     12.83 o 
   0   5   1     5375.49     5442.85     36.77 o 
   1   5   1      381.98      425.77      5.17 o 
   2   5   1      363.34      332.73      5.67 o 
   3   5   1        8.74        4.10      2.59 o 
   4   5   1       30.13       28.88      4.40 o 
   5   5   1      797.44      810.41     21.39 o 
   6   5   1     2136.58     2300.83     29.41 o 
   7   5   1      101.27       75.49     11.76 o 
   8   5   1        6.64       12.80     14.88 o 
 -10   6   1      169.14      178.71     22.11 o 
  -9   6   1      685.72      715.49     18.30 o 
  -8   6   1       91.68      103.56      6.83 o 
  -7   6   1      265.88      260.99      7.06 o 
  -6   6   1     1273.52     1333.14     16.26 o 
  -5   6   1     1674.98     1683.54     15.17 o 
  -4   6   1        1.43        2.92      3.73 o 
  -3   6   1      842.31      858.25     10.44 o 
  -2   6   1     1913.34     1898.10     13.07 o 
  -1   6   1     2759.38     2724.38     17.06 o 
   0   6   1      984.71      973.54     12.58 o 
   1   6   1     1346.18     1323.60     14.25 o 
   2   6   1      113.60      117.13      5.79 o 
   3   6   1      460.23      455.85      6.01 o 
   4   6   1       82.40       69.63      4.41 o 
   5   6   1      486.55      486.98      8.37 o 
   6   6   1     1344.91     1432.07     18.22 o 
   7   6   1      308.77      280.65     13.06 o 
  -9   7   1      325.41      321.00     17.12 o 
  -8   7   1       73.15       68.46      8.03 o 
  -7   7   1      211.17      206.29      6.84 o 
  -6   7   1     2122.28     2269.67     26.58 o 
  -5   7   1     2430.53     2531.92     19.97 o 
  -4   7   1      152.32      150.45      5.31 o 
  -3   7   1       91.76       88.75      3.63 o 
  -2   7   1      465.06      464.29      6.02 o 
  -1   7   1      213.36      211.30      7.97 o 
   0   7   1     1356.13     1375.57     16.52 o 
   1   7   1     1608.44     1623.56     20.66 o 
   2   7   1     1119.28     1108.15     18.23 o 
   3   7   1      276.30      273.09      9.15 o 
   4   7   1        0.59        3.76      5.58 o 
   5   7   1      339.89      332.68     12.14 o 
   6   7   1      189.58      169.84     12.68 o 
  -9   8   1       88.64       80.71     15.08 o 
  -8   8   1       73.45       66.88      8.80 o 
  -7   8   1      330.95      305.43      9.42 o 
  -6   8   1     1160.99     1193.68     17.34 o 
  -5   8   1      881.49      900.84     15.33 o 
  -4   8   1        1.70        4.10      4.71 o 
  -3   8   1      457.93      438.08      7.54 o 
  -2   8   1       70.22       62.98      4.03 o 
  -1   8   1      400.55      363.34      9.69 o 
   0   8   1      833.62      835.72     12.20 o 
   1   8   1     1221.53     1307.79     30.62 o 
   2   8   1      654.38      642.39     23.77 o 
   3   8   1       76.39       69.50      6.66 o 
   4   8   1       77.27       66.65     11.11 o 
   5   8   1        2.71       -5.29     19.62 o 
  -8   9   1        0.69       -5.14      9.12 o 
  -7   9   1       11.30        8.30     10.24 o 
  -6   9   1      162.91      147.58      7.90 o 
  -5   9   1      352.56      337.78      7.36 o 
  -4   9   1       69.36       57.67      5.54 o 
  -3   9   1      162.26      154.65      5.35 o 
  -2   9   1      347.10      320.13      7.71 o 
  -1   9   1      297.68      303.92      7.50 o 
   0   9   1      445.02      453.06     11.86 o 
   1   9   1      777.58      825.75     15.58 o 
   2   9   1        4.69        4.15      8.55 o 
   3   9   1       21.62       15.83      8.26 o 
   4   9   1       24.72       24.73     15.49 o 
  -7  10   1       10.97        9.26     12.05 o 
  -6  10   1       39.16       29.17      8.20 o 
  -5  10   1      202.26      197.05      6.73 o 
  -4  10   1      210.30      214.06      6.64 o 
  -3  10   1      244.26      222.10      7.41 o 
  -2  10   1      210.83      189.18      6.97 o 
  -1  10   1       21.43       16.03      7.46 o 
   0  10   1        6.90        8.04     10.28 o 
   1  10   1      446.35      438.31     12.59 o 
   2  10   1       39.19       26.14      9.97 o 
   3  10   1        3.57        2.17      7.03 o 
  -6  11   1       38.11       33.81      9.16 o 
  -5  11   1       20.17       15.58      9.19 o 
  -4  11   1      163.71      152.89      9.02 o 
  -3  11   1       91.34       83.90      8.87 o 
  -2  11   1        1.09       -0.85      4.39 o 
  -1  11   1      113.60      110.43      8.68 o 
   0  11   1      396.77      372.26     12.62 o 
   1  11   1       33.62       30.53     14.42 o 
  -3  12   1        1.96        1.37     26.10 o 
   1 -12   2      110.17      101.86     10.69 o 
   2 -12   2      174.00      170.10     10.50 o 
   3 -12   2       37.39       37.62     10.71 o 
  -2 -11   2      571.96      608.23     15.48 o 
  -1 -11   2       93.01       86.64     11.51 o 
   0 -11   2      102.53       87.87     11.67 o 
   1 -11   2       90.66       72.57      7.69 o 
   2 -11   2      138.17      129.26      7.75 o 
   3 -11   2       33.87       32.81      8.24 o 
   4 -11   2       97.73       98.33      8.42 o 
   5 -11   2      435.45      452.16     10.13 o 
   6 -11   2      338.49      340.99     11.95 o 
  -4 -10   2       54.59       45.34     23.24 o 
  -3 -10   2      789.97      846.94     14.07 o 
  -2 -10   2       16.70       14.45      9.13 o 
  -1 -10   2       94.69       78.23      7.68 o 
   0 -10   2      121.76      127.07      8.27 o 
   1 -10   2      107.33       97.50      5.97 o 
   2 -10   2      118.38      100.95      6.50 o 
   3 -10   2     1103.36     1115.18     13.85 o 
   4 -10   2       97.18       90.36      6.70 o 
   5 -10   2      157.97      152.34      7.27 o 
   6 -10   2      214.37      196.14      7.91 o 
   7 -10   2       24.70       18.26     15.50 o 
  -5  -9   2       55.55       48.29     20.48 o 
  -4  -9   2       98.49      103.84     10.00 o 
  -3  -9   2      361.46      352.46      7.65 o 
  -2  -9   2        3.54        2.25      7.65 o 
  -1  -9   2       52.66       39.59      5.20 o 
   0  -9   2      781.47      766.78     12.23 o 
   1  -9   2      537.02      530.03      9.03 o 
   2  -9   2        3.51        4.44      5.12 o 
   3  -9   2      282.08      267.24      6.81 o 
   4  -9   2      198.24      185.61      6.06 o 
   5  -9   2        2.90        1.29      7.18 o 
   6  -9   2       31.69       24.34     10.39 o 
   7  -9   2        0.95       -0.60      3.08 o 
   8  -9   2       14.03        6.97     13.01 o 
  -6  -8   2       94.48       98.58     15.12 o 
  -5  -8   2        9.34        5.30      9.62 o 
  -4  -8   2        0.31        3.35      7.92 o 
  -3  -8   2       28.91       25.83      5.49 o 
  -2  -8   2        6.09        5.40      5.61 o 
  -1  -8   2       23.19       14.71      5.02 o 
   0  -8   2       44.19       41.32      4.47 o 
   1  -8   2     2269.66     2226.11     21.65 o 
   2  -8   2      139.80      134.65      4.64 o 
   3  -8   2     1005.00     1048.26     11.66 o 
   4  -8   2        3.54        4.81      4.98 o 
   5  -8   2        9.20        6.51      6.88 o 
   6  -8   2      210.24      177.92      9.11 o 
   7  -8   2      231.82      229.95     12.47 o 
   8  -8   2        2.72        1.14     17.62 o 
   9  -8   2        7.02        7.36     16.79 o 
  -7  -7   2        2.21        0.31      3.96 o 
  -6  -7   2        2.38        5.26     10.99 o 
  -5  -7   2       71.69       48.14      7.45 o 
  -4  -7   2        6.63        5.06      6.34 o 
  -3  -7   2       15.80       16.52      4.60 o 
  -2  -7   2      968.33      931.91     10.42 o 
  -1  -7   2     1225.34     1271.00     10.47 o 
   0  -7   2      135.75      127.10      3.55 o 
   1  -7   2        6.12        6.69      3.65 o 
   2  -7   2      335.58      336.15      6.70 o 
   3  -7   2      533.00      508.96      7.64 o 
   4  -7   2      293.35      298.57      8.19 o 
   5  -7   2      114.69       95.48      4.45 o 
   6  -7   2      520.01      556.01     10.29 o 
   7  -7   2     1209.38     1255.32     23.87 o 
   8  -7   2        2.48        0.07      1.53 o 
   9  -7   2      346.85      332.91     14.49 o 
  -7  -6   2       34.78       23.59      9.80 o 
  -6  -6   2      293.80      266.33     12.29 o 
  -5  -6   2       17.25       14.81      6.17 o 
  -4  -6   2      500.54      500.19     10.78 o 
  -3  -6   2      671.71      635.43      7.96 o 
  -2  -6   2     1759.77     1745.44     13.54 o 
  -1  -6   2     1142.07     1129.53      9.73 o 
   0  -6   2     1584.39     1512.47     12.15 o 
   1  -6   2      262.89      259.13      5.08 o 
   2  -6   2       14.59       15.13      3.79 o 
   3  -6   2      345.64      338.30      7.70 o 
   4  -6   2       32.25       26.72      3.04 o 
   5  -6   2      260.28      270.03      4.80 o 
   6  -6   2     1579.14     1671.96     18.74 o 
   7  -6   2     1369.96     1384.61     31.09 o 
   8  -6   2       11.64       12.11     11.72 o 
   9  -6   2      111.15       96.47     13.42 o 
  -8  -5   2      224.40      217.61     11.27 o 
  -7  -5   2        9.41       13.65      8.32 o 
  -6  -5   2      210.81      172.46      6.64 o 
  -5  -5   2      566.20      582.36     13.81 o 
  -4  -5   2     1006.84      960.39      8.33 o 
  -3  -5   2       19.80       20.14      2.42 o 
  -2  -5   2     2244.62     2163.36     21.21 o 
  -1  -5   2      333.66      322.10      5.06 o 
   0  -5   2       84.38       77.19      2.43 o 
   1  -5   2      494.20      402.28      5.66 o 
   2  -5   2     1413.56     1392.28      9.42 o 
   3  -5   2      104.39       91.61      3.42 o 
   4  -5   2       91.84       82.24      3.02 o 
   5  -5   2      181.14      179.32      7.89 o 
   6  -5   2      814.32      862.69     37.91 o 
   7  -5   2     2247.75     2390.74     45.86 o 
   8  -5   2      379.53      390.46     12.67 o 
   9  -5   2        6.67        1.95      5.93 o 
  10  -5   2      220.82      212.52     28.66 o 
  -9  -4   2        0.25        1.02     18.65 o 
  -8  -4   2      410.99      389.43     21.59 o 
  -7  -4   2     1263.79     1276.53     20.61 o 
  -6  -4   2      444.78      456.43     11.48 o 
  -5  -4   2     2314.83     2285.28     22.63 o 
  -4  -4   2      725.41      730.72      9.30 o 
  -3  -4   2      520.43      561.16      5.68 o 
  -2  -4   2     1497.63     1497.84     14.12 o 
  -1  -4   2      565.79      495.93      5.81 o 
   0  -4   2     1201.92     1150.36     14.45 o 
   1  -4   2    11684.16    11792.86     69.74 o 
   2  -4   2     8772.05     9077.52     85.80 o 
   3  -4   2     1264.03     1241.11      9.18 o 
   4  -4   2        3.04        5.60      1.47 o 
   5  -4   2      418.63      411.45      5.67 o 
   6  -4   2      571.56      585.02     11.83 o 
   7  -4   2       96.01       96.45      4.90 o 
   8  -4   2      598.58      586.76     40.10 o 
   9  -4   2      232.19      214.13     10.49 o 
  10  -4   2      481.04      491.14     24.48 o 
  -9  -3   2      300.40      317.48     19.76 o 
  -8  -3   2       47.34       21.14     11.27 o 
  -7  -3   2     1167.47     1165.85     19.82 o 
  -6  -3   2     1405.07     1443.17     18.94 o 
  -5  -3   2     1210.19     1194.17     20.26 o 
  -4  -3   2     1811.81     1803.04     45.01 o 
  -3  -3   2      136.74      128.67      5.41 o 
  -2  -3   2      756.69      821.92      6.98 o 
  -1  -3   2       13.72       11.17      1.35 o 
   0  -3   2       21.88       22.21      1.11 o 
   1  -3   2     6811.86     6534.62     25.75 o 
   2  -3   2    11157.31    10928.04     45.37 o 
   3  -3   2     1781.93     1786.79     13.24 o 
   4  -3   2       92.98      102.46      2.78 o 
   5  -3   2      237.62      231.27      4.83 o 
   6  -3   2       82.57       81.25      3.20 o 
   7  -3   2      710.78      736.60      9.63 o 
   8  -3   2      957.92     1030.71     17.83 o 
   9  -3   2      798.45      769.18     27.22 o 
  10  -3   2      415.29      424.85     23.86 o 
  -9  -2   2      377.38      402.97     17.48 o 
  -8  -2   2       72.13       65.49     11.13 o 
  -7  -2   2      446.40      441.78     30.09 o 
  -6  -2   2      382.34      404.98      6.45 o 
  -5  -2   2      269.47      253.10      4.33 o 
  -4  -2   2     4139.96     4253.39     51.25 o 
  -3  -2   2     3561.69     3392.00     15.11 o 
  -2  -2   2     5308.30     5367.56     58.69 o 
  -1  -2   2     1835.26     1877.03     11.87 o 
   0  -2   2      645.40      744.82      3.56 o 
   1  -2   2     2984.41     3045.56     12.62 o 
   2  -2   2     5792.09     5686.37     43.54 o 
   3  -2   2      457.00      414.33      4.90 o 
   4  -2   2     2091.82     2241.48     27.43 o 
   5  -2   2     1114.08     1084.45     13.10 o 
   6  -2   2     2166.70     2162.41     23.34 o 
   7  -2   2       11.02       11.37      5.88 o 
   8  -2   2      458.09      461.97     14.74 o 
   9  -2   2      358.92      365.92     20.33 o 
  10  -2   2      275.83      270.78     23.73 o 
 -10  -1   2      788.57      820.33     30.53 o 
  -9  -1   2     1333.04     1510.15     36.88 o 
  -8  -1   2       12.47        6.02      7.80 o 
  -7  -1   2       51.22       59.19      7.38 o 
  -6  -1   2        0.28       -0.31      5.43 o 
  -5  -1   2       55.63       58.33     34.39 o 
  -4  -1   2     2484.58     2437.02     13.19 o 
  -3  -1   2    13678.83    14012.59     72.78 o 
  -2  -1   2     1242.50     1210.63      8.34 o 
  -1  -1   2      300.18      337.35      7.44 o 
   0  -1   2      508.05      473.33      4.03 o 
   1  -1   2      641.97      639.61      3.05 o 
   2  -1   2     3672.89     3836.65     20.07 o 
   3  -1   2     1053.87      964.74     11.69 o 
   4  -1   2     1334.08     1291.78      6.40 o 
   5  -1   2     6414.75     6456.80     29.91 o 
   6  -1   2     2501.49     2447.51     26.22 o 
   7  -1   2      286.02      295.96     15.62 o 
   8  -1   2      225.95      227.26     13.50 o 
   9  -1   2       36.82       33.34     13.56 o 
  10  -1   2       18.47       11.83     24.31 o 
 -10   0   2      595.42      585.93     26.63 o 
  -9   0   2      523.67      580.31     23.45 o 
  -8   0   2       20.35       23.20      7.84 o 
  -7   0   2       16.69       13.74      6.19 o 
  -6   0   2     1762.19     1918.93     24.07 o 
  -5   0   2       22.41       28.79      4.51 o 
  -4   0   2     2026.95     2016.95     22.40 o 
  -3   0   2     7889.49     8123.12     20.88 o 
  -2   0   2    10375.80    10708.36     90.54 o 
  -1   0   2     2170.13     2131.43     21.85 o 
   0   0   2        1.45        6.61      1.06 o 
   1   0   2      983.60     1107.06      5.98 o 
   2   0   2       34.52       48.84      1.25 o 
   3   0   2     1635.45     1662.80     10.01 o 
   4   0   2      210.48      156.86      3.44 o 
   5   0   2      803.19      756.90     11.20 o 
   6   0   2     1276.58     1284.02     16.24 o 
   7   0   2       17.08       11.32      8.03 o 
   8   0   2      361.32      311.49     12.49 o 
   9   0   2        9.81        8.45     15.00 o 
 -10   1   2        3.75       -0.56      3.07 o 
  -9   1   2      507.98      538.38     22.94 o 
  -8   1   2      559.18      572.58      8.43 o 
  -7   1   2      460.36      469.98      9.77 o 
  -6   1   2      353.93      336.39      5.82 o 
  -5   1   2     1977.28     2148.96     27.15 o 
  -4   1   2     1373.28     1417.69     15.27 o 
  -3   1   2     1627.37     1604.31     15.88 o 
  -2   1   2     5786.01     6404.26     42.12 o 
  -1   1   2     3436.53     3316.93     21.69 o 
   0   1   2     4699.53     4639.66     32.07 o 
   1   1   2     8123.34     8300.60     40.06 o 
   2   1   2        1.11        2.68      1.15 o 
   3   1   2      683.53      695.15      8.76 o 
   4   1   2      200.54      207.97      5.19 o 
   5   1   2     1809.44     1820.60     22.14 o 
   6   1   2       24.88       23.10      5.39 o 
   7   1   2      554.40      539.98     13.84 o 
   8   1   2      108.52       95.97     11.93 o 
   9   1   2      223.45      202.77     15.92 o 
 -10   2   2        2.04       -2.58     11.30 o 
  -9   2   2      134.54      153.39     14.55 o 
  -8   2   2     1449.21     1541.97     23.86 o 
  -7   2   2      883.45      929.67      9.63 o 
  -6   2   2      631.43      621.39      9.28 o 
  -5   2   2       56.12       41.67      2.26 o 
  -4   2   2       40.85       32.88      1.63 o 
  -3   2   2      118.94       89.64      1.75 o 
  -2   2   2     2499.34     2369.60     10.34 o 
  -1   2   2      581.69      735.34      8.50 o 
   0   2   2     9381.64     9674.10     69.45 o 
   1   2   2     4027.60     4007.95     11.97 o 
   2   2   2        3.40        5.23      1.36 o 
   3   2   2     1111.54     1077.05     14.33 o 
   4   2   2       26.45       26.84      3.73 o 
   5   2   2      666.42      698.33     12.77 o 
   6   2   2      621.65      598.86     14.96 o 
   7   2   2      108.98      120.73      7.15 o 
   8   2   2       63.17       51.78      9.66 o 
   9   2   2      157.89      148.21     20.09 o 
 -10   3   2      258.59      216.20     19.39 o 
  -9   3   2      208.37      190.77     14.28 o 
  -8   3   2     1026.76     1072.90     26.33 o 
  -7   3   2        2.90        2.10      3.46 o 
  -6   3   2        6.78        5.06      3.40 o 
  -5   3   2      318.92      338.26      7.67 o 
  -4   3   2     1228.78     1376.05     12.14 o 
  -3   3   2       14.17       21.65      1.60 o 
  -2   3   2      107.46      102.62      2.50 o 
  -1   3   2      355.34      342.01      4.13 o 
   0   3   2     4319.85     4312.63     36.39 o 
   1   3   2     1656.97     1719.62     13.31 o 
   2   3   2      873.89      842.39      5.78 o 
   3   3   2      108.43      112.18      2.81 o 
   4   3   2      529.91      522.67      9.62 o 
   5   3   2       11.62        7.65      4.90 o 
   6   3   2      149.20      142.22      5.90 o 
   7   3   2      401.47      424.22     10.39 o 
   8   3   2        7.47        4.66     10.39 o 
 -10   4   2       85.93       63.98     22.42 o 
  -9   4   2      121.66      120.33     16.54 o 
  -8   4   2      183.55      201.46      7.66 o 
  -7   4   2        2.22       -0.55      4.54 o 
  -6   4   2       24.72       19.03      2.96 o 
  -5   4   2      534.08      492.82      7.62 o 
  -4   4   2     5485.14     5834.34     26.02 o 
  -3   4   2     1570.34     1696.09     13.70 o 
  -2   4   2       44.15       29.98      2.60 o 
  -1   4   2       36.80       47.19      2.25 o 
   0   4   2       37.48       21.29      2.07 o 
   1   4   2       16.83       11.12      1.51 o 
   2   4   2       50.52       44.40      2.44 o 
   3   4   2      318.17      311.66      6.75 o 
   4   4   2     1360.63     1339.69     15.28 o 
   5   4   2       42.07       35.26      4.82 o 
   6   4   2     1214.35     1235.12     14.03 o 
   7   4   2      270.60      255.28      8.50 o 
   8   4   2       36.74       40.47     14.14 o 
 -10   5   2       72.86       82.48     22.31 o 
  -9   5   2      671.03      677.24     15.63 o 
  -8   5   2       93.87       98.16      6.44 o 
  -7   5   2        4.57        6.04      5.10 o 
  -6   5   2       11.93       11.70      3.88 o 
  -5   5   2      472.71      468.02      8.99 o 
  -4   5   2      557.08      541.02      8.09 o 
  -3   5   2      283.64      265.19      7.60 o 
  -2   5   2     2365.08     2346.60     12.60 o 
  -1   5   2     1831.34     1877.07     10.20 o 
   0   5   2      136.11      100.08      3.66 o 
   1   5   2     1008.10     1046.09     12.61 o 
   2   5   2      453.23      433.17      6.83 o 
   3   5   2       19.91       14.17      3.40 o 
   4   5   2       48.51       49.31      6.11 o 
   5   5   2        9.05        8.56      6.19 o 
   6   5   2      695.97      714.51     20.21 o 
   7   5   2      608.97      609.74     16.79 o 
 -10   6   2       25.53       22.01     26.57 o 
  -9   6   2       41.23       36.38     11.42 o 
  -8   6   2      195.37      192.78      7.15 o 
  -7   6   2       60.23       46.49      5.78 o 
  -6   6   2      202.85      204.45      6.04 o 
  -5   6   2     2076.16     2142.10     20.28 o 
  -4   6   2      420.63      396.00     10.14 o 
  -3   6   2      671.63      671.52      8.03 o 
  -2   6   2     1571.42     1507.56     12.46 o 
  -1   6   2      253.71      242.14      5.03 o 
   0   6   2      208.30      196.73      7.15 o 
   1   6   2     1162.86     1155.28     10.01 o 
   2   6   2      685.99      738.16      9.68 o 
   3   6   2        4.29        5.33      4.13 o 
   4   6   2       47.75       38.48      4.94 o 
   5   6   2      381.59      390.49     10.97 o 
   6   6   2      626.64      608.01     18.70 o 
   7   6   2      703.39      733.99     18.96 o 
  -9   7   2       61.04       56.32     13.51 o 
  -8   7   2      395.20      388.46     12.74 o 
  -7   7   2      313.78      304.61      7.99 o 
  -6   7   2      459.79      461.70     11.71 o 
  -5   7   2      949.82      979.12     12.84 o 
  -4   7   2       70.87       68.18      4.92 o 
  -3   7   2       75.28       69.12      3.36 o 
  -2   7   2       59.88       59.06      3.17 o 
  -1   7   2      227.30      228.08      4.76 o 
   0   7   2      164.23      166.97      6.32 o 
   1   7   2     2432.57     2479.12     20.49 o 
   2   7   2     2405.66     2360.19     23.08 o 
   3   7   2      140.80      139.18      4.88 o 
   4   7   2      123.11      104.51      5.86 o 
   5   7   2       21.00       22.34     11.75 o 
   6   7   2        0.31        2.71     17.94 o 
  -9   8   2      288.22      275.62     13.67 o 
  -8   8   2       34.49       25.68      9.37 o 
  -7   8   2      803.94      821.19     12.97 o 
  -6   8   2      392.11      404.81     10.69 o 
  -5   8   2      777.77      808.35     12.39 o 
  -4   8   2      806.59      823.23     10.21 o 
  -3   8   2        4.01        4.12      4.21 o 
  -2   8   2      140.60      143.64      4.62 o 
  -1   8   2      143.91      125.92      8.05 o 
   0   8   2       97.58       94.34      5.49 o 
   1   8   2     1791.24     1854.79     21.59 o 
   2   8   2     1426.21     1539.63     20.30 o 
   3   8   2      321.13      294.09      6.90 o 
   4   8   2       36.11       31.65      8.51 o 
   5   8   2      249.23      258.18     17.09 o 
  -8   9   2       33.45       33.09     10.25 o 
  -7   9   2      136.35      149.16      8.53 o 
  -6   9   2      154.90      152.60      7.75 o 
  -5   9   2      147.30      146.74      7.47 o 
  -4   9   2     2037.60     2131.56     28.01 o 
  -3   9   2     1792.54     1817.45     15.77 o 
  -2   9   2      616.11      637.43     10.53 o 
  -1   9   2      224.29      222.09      6.57 o 
   0   9   2       25.80       20.17      8.23 o 
   1   9   2      810.84      807.19     18.93 o 
   2   9   2      555.83      574.23     14.26 o 
   3   9   2      146.00      148.27      9.20 o 
   4   9   2      128.44      117.31     15.07 o 
  -7  10   2       28.08       21.26     10.96 o 
  -6  10   2      271.94      257.57      7.95 o 
  -5  10   2        1.66        2.67      7.43 o 
  -4  10   2      993.99     1045.45     20.44 o 
  -3  10   2     1140.58     1208.04     15.38 o 
  -2  10   2      155.87      158.35      6.42 o 
  -1  10   2      136.11      129.28      7.49 o 
   0  10   2       70.31       65.54      9.81 o 
   1  10   2       17.32        6.74     10.39 o 
   2  10   2       21.00       17.45     11.19 o 
   3  10   2       59.05       53.64     11.41 o 
  -6  11   2      392.59      402.24      9.44 o 
  -5  11   2       93.43       84.88      9.04 o 
  -4  11   2      555.43      565.75     11.68 o 
  -3  11   2     1148.34     1213.43     16.36 o 
  -2  11   2      161.30      161.29      9.26 o 
  -1  11   2       66.20       56.35      8.87 o 
   0  11   2      508.21      523.80     18.81 o 
   1  11   2      306.39      347.28     13.87 o 
   1 -12   3        6.52        9.17     10.14 o 
   2 -12   3        2.71        0.51      1.71 o 
   3 -12   3      213.34      213.43     10.68 o 
  -2 -11   3      530.97      533.68     14.64 o 
  -1 -11   3      382.87      386.37     12.59 o 
   0 -11   3        8.61        9.30     11.57 o 
   1 -11   3        2.80        4.29      7.73 o 
   2 -11   3      209.74      198.89      7.63 o 
   3 -11   3      325.88      326.80      8.70 o 
   4 -11   3      866.67      910.03     13.39 o 
   5 -11   3      523.51      518.24     10.68 o 
   6 -11   3      108.80      101.33     10.73 o 
  -4 -10   3       36.45       27.71     21.81 o 
  -3 -10   3      402.37      426.46     12.84 o 
  -2 -10   3      270.98      262.38      7.03 o 
  -1 -10   3      142.87      145.54     10.68 o 
   0 -10   3      453.93      461.12     14.83 o 
   1 -10   3     1768.96     1834.61     17.21 o 
   2 -10   3      281.09      268.69      7.15 o 
   3 -10   3       25.21       23.27      6.82 o 
   4 -10   3      827.47      850.29     12.07 o 
   5 -10   3      464.19      469.80      9.49 o 
   6 -10   3       74.43       63.89      8.59 o 
   7 -10   3      169.06      172.73     11.51 o 
  -5  -9   3        4.37       -2.02      7.37 o 
  -4  -9   3       66.80       54.71     13.37 o 
  -3  -9   3       12.26        3.91      2.59 o 
  -2  -9   3      350.52      344.31     10.27 o 
  -1  -9   3     1254.52     1239.41     17.45 o 
   0  -9   3      826.88      829.41     12.22 o 
   1  -9   3     3296.82     3336.56     22.72 o 
   2  -9   3     1161.41     1167.14     18.58 o 
   3  -9   3        2.36        4.00      5.49 o 
   4  -9   3      364.05      353.95      7.63 o 
   5  -9   3       12.21        7.65      6.68 o 
   6  -9   3       19.82       13.40     11.46 o 
   7  -9   3     1231.78     1326.95     30.61 o 
   8  -9   3      711.89      824.60     29.18 o 
  -6  -8   3      333.22      324.28     14.71 o 
  -5  -8   3        2.04        1.06     12.68 o 
  -4  -8   3      514.78      523.09     10.75 o 
  -3  -8   3      814.58      847.13     18.80 o 
  -2  -8   3       33.06       29.47      6.10 o 
  -1  -8   3        5.96        5.54      5.54 o 
   0  -8   3      974.33     1007.94     14.69 o 
   1  -8   3      300.39      284.41      6.18 o 
   2  -8   3     1170.57     1202.90     13.37 o 
   3  -8   3      386.62      364.86      6.99 o 
   4  -8   3        2.78        2.96      4.64 o 
   5  -8   3      106.39      103.76      7.03 o 
   6  -8   3       29.13       21.00     10.16 o 
   7  -8   3      441.40      464.48     11.85 o 
   8  -8   3      997.18      981.67     30.37 o 
  -7  -7   3      144.34      163.61     14.79 o 
  -6  -7   3       23.22       17.38      9.41 o 
  -5  -7   3      251.79      262.80      9.19 o 
  -4  -7   3     2060.98     2061.10     26.50 o 
  -3  -7   3     1996.82     2038.41     14.77 o 
  -2  -7   3      123.14      106.14      4.72 o 
  -1  -7   3     1153.75     1157.21     10.86 o 
   0  -7   3       39.68       39.24      3.22 o 
   1  -7   3      113.08      110.42      5.79 o 
   2  -7   3     1082.71     1096.13     10.54 o 
   3  -7   3      817.81      872.95      9.67 o 
   4  -7   3     1518.56     1586.58     17.67 o 
   5  -7   3      712.11      708.63     12.80 o 
   6  -7   3       28.21       18.22      8.43 o 
   7  -7   3      223.73      236.22     15.04 o 
   8  -7   3      393.16      405.78     14.68 o 
   9  -7   3        4.38        7.58     16.44 o 
  -8  -6   3      156.33      144.87     14.21 o 
  -7  -6   3        4.08        8.54      9.84 o 
  -6  -6   3       10.92        9.29      7.25 o 
  -5  -6   3      216.51      211.44      6.86 o 
  -4  -6   3     2053.06     2073.39     20.11 o 
  -3  -6   3     1533.17     1587.53     18.09 o 
  -2  -6   3      393.55      388.04      7.03 o 
  -1  -6   3      478.54      461.38      8.85 o 
   0  -6   3       52.67       54.72      3.35 o 
   1  -6   3      126.62      112.62      3.24 o 
   2  -6   3     2323.98     2418.09     16.26 o 
   3  -6   3     1814.36     1789.32     20.91 o 
   4  -6   3      303.50      337.06      5.63 o 
   5  -6   3       68.52       75.28      4.04 o 
   6  -6   3        6.05        0.47      2.54 o 
   7  -6   3      135.19      122.53     13.89 o 
   8  -6   3      186.27      186.53     11.06 o 
   9  -6   3        4.00       10.73     13.95 o 
  -8  -5   3      152.19      152.40     12.91 o 
  -7  -5   3        0.61        1.52      7.81 o 
  -6  -5   3       12.21       14.85      6.40 o 
  -5  -5   3      297.63      283.33      8.37 o 
  -4  -5   3      276.95      295.22      9.18 o 
  -3  -5   3      636.67      616.12      8.59 o 
  -2  -5   3        5.17        3.62      2.38 o 
  -1  -5   3        0.27        2.75      2.65 o 
   0  -5   3      889.80      891.62      9.95 o 
   1  -5   3       59.68       58.45      2.06 o 
   2  -5   3       94.13       66.64      2.30 o 
   3  -5   3     2969.34     3119.68     21.07 o 
   4  -5   3        3.71        4.43      1.89 o 
   5  -5   3       10.50       10.07      4.72 o 
   6  -5   3      531.62      549.52      8.74 o 
   7  -5   3       15.73       16.21      8.71 o 
   8  -5   3        2.67        1.75     13.79 o 
   9  -5   3       58.05       57.55     13.57 o 
  -9  -4   3      853.41      874.75     21.52 o 
  -8  -4   3      426.78      439.48     49.82 o 
  -7  -4   3       11.14        9.01      9.88 o 
  -6  -4   3      209.59      206.25      9.99 o 
  -5  -4   3       18.90       10.57      4.40 o 
  -4  -4   3       35.07       31.66      3.59 o 
  -3  -4   3       30.97       28.53      3.83 o 
  -2  -4   3      204.25      190.73      4.08 o 
  -1  -4   3      645.26      655.10      7.80 o 
   0  -4   3      501.53      515.20      4.82 o 
   1  -4   3       72.40       85.16      2.25 o 
   2  -4   3     2415.23     2398.82     23.93 o 
   3  -4   3     1092.03     1032.66      7.50 o 
   4  -4   3       27.80       23.25      3.20 o 
   5  -4   3      777.93      796.30      8.25 o 
   6  -4   3      267.27      264.04      4.86 o 
   7  -4   3      568.68      550.04     11.86 o 
   8  -4   3       25.06       24.47      9.54 o 
   9  -4   3      159.73      144.80     15.53 o 
  -9  -3   3      602.01      618.85     32.27 o 
  -8  -3   3      552.20      587.43     21.21 o 
  -7  -3   3       77.04      102.17     11.33 o 
  -6  -3   3      680.91      673.45     20.40 o 
  -5  -3   3        3.72        4.24      4.73 o 
  -4  -3   3      176.78      186.39      5.58 o 
  -3  -3   3     2014.89     1968.19     21.12 o 
  -2  -3   3     1649.55     1583.25     17.78 o 
  -1  -3   3      697.01      699.86      4.65 o 
   0  -3   3      377.08      381.46      2.58 o 
   1  -3   3      146.48      178.08      1.92 o 
   2  -3   3     1672.27     1669.96      8.52 o 
   3  -3   3      902.53      857.20      6.63 o 
   4  -3   3      252.87      276.57     15.31 o 
   5  -3   3       30.54       25.14      1.54 o 
   6  -3   3      297.18      294.70     12.16 o 
   7  -3   3       85.10       84.53     11.49 o 
   8  -3   3      473.05      478.77     11.48 o 
   9  -3   3      687.91      713.45     27.02 o 
  -9  -2   3       18.70       17.44     11.77 o 
  -8  -2   3       33.91       26.01     10.03 o 
  -7  -2   3      229.82      223.67     20.70 o 
  -6  -2   3      260.62      266.28      9.01 o 
  -5  -2   3      192.87      199.07      4.95 o 
  -4  -2   3      100.42      117.02      3.49 o 
  -3  -2   3     2729.23     2801.08     18.37 o 
  -2  -2   3     1887.50     1838.72     17.99 o 
  -1  -2   3      162.23      202.88      4.10 o 
   0  -2   3     2710.90     3114.74     13.35 o 
   1  -2   3      346.32      396.24      2.38 o 
   2  -2   3      979.01      988.96      5.67 o 
   3  -2   3     2319.25     2356.50     11.38 o 
   4  -2   3      263.97      275.27      5.78 o 
   5  -2   3     1212.80     1227.72     11.47 o 
   6  -2   3      634.94      682.75     11.45 o 
   7  -2   3      143.47      143.63      8.87 o 
   8  -2   3      295.61      283.31     12.66 o 
   9  -2   3      488.41      487.18     17.12 o 
 -10  -1   3      150.01      131.10     23.50 o 
  -9  -1   3      132.99      155.42     29.27 o 
  -8  -1   3      222.06      237.76     19.01 o 
  -7  -1   3       28.94       27.06      6.98 o 
  -6  -1   3       44.17       37.64      5.32 o 
  -5  -1   3       35.39       31.67      4.29 o 
  -4  -1   3       31.07       24.24      2.89 o 
  -3  -1   3     6912.19     7042.75     37.64 o 
  -2  -1   3     4186.24     4147.41     20.34 o 
  -1  -1   3     1097.72     1258.10      6.48 o 
   0  -1   3       17.31       29.56      0.81 o 
   1  -1   3      152.11      139.16      1.83 o 
   2  -1   3     2027.30     2249.63     10.10 o 
   3  -1   3      561.18      497.02      4.55 o 
   4  -1   3     1100.73     1063.58      9.79 o 
   5  -1   3     1103.08     1107.25     21.55 o 
   6  -1   3      681.32      674.53     15.21 o 
   7  -1   3       17.94       13.32      9.03 o 
   8  -1   3      208.50      172.40     28.73 o 
   9  -1   3      171.37      156.61     14.30 o 
 -10   0   3       55.20       50.36     19.66 o 
  -9   0   3       25.24       25.24     10.42 o 
  -8   0   3      454.94      474.62     17.37 o 
  -7   0   3      825.36      878.96     14.55 o 
  -6   0   3      111.89      103.46      8.53 o 
  -5   0   3      531.59      576.91     10.12 o 
  -4   0   3      755.43      770.41      8.40 o 
  -3   0   3     3017.61     3017.80     15.04 o 
  -2   0   3    19997.38    20005.63    118.18 o 
  -1   0   3     2708.73     2577.93      8.26 o 
   0   0   3      781.02      744.06      4.67 o 
   1   0   3    10601.74    10669.65     48.95 o 
   2   0   3       99.63      148.49      2.14 o 
   3   0   3      666.33      648.41      5.30 o 
   4   0   3     3663.97     3587.55     14.61 o 
   5   0   3     1241.65     1237.72     13.52 o 
   6   0   3      953.01      945.31     13.77 o 
   7   0   3     1320.32     1242.45     21.23 o 
   8   0   3      110.29       97.88     12.48 o 
   9   0   3       98.74       92.47     16.61 o 
 -10   1   3       14.03        2.33     18.71 o 
  -9   1   3      211.87      231.31     16.25 o 
  -8   1   3     1808.40     1941.08     24.00 o 
  -7   1   3     1996.15     1973.25     26.82 o 
  -6   1   3      410.54      416.68      6.89 o 
  -5   1   3       28.52       27.87      1.39 o 
  -4   1   3        4.88        4.49      1.92 o 
  -3   1   3       67.75       55.14      1.57 o 
  -2   1   3      619.58      571.44      4.91 o 
  -1   1   3     1495.11     1479.23      5.92 o 
   0   1   3     2086.65     2058.95      6.66 o 
   1   1   3     6850.15     6909.20     27.54 o 
   2   1   3     2704.73     2705.57     17.28 o 
   3   1   3     2091.30     2221.58     23.97 o 
   4   1   3     1927.15     1890.79     10.54 o 
   5   1   3       22.18       20.66      3.44 o 
   6   1   3      823.73      812.37     15.09 o 
   7   1   3      819.83      840.52     14.22 o 
   8   1   3     1128.26     1132.82     22.43 o 
   9   1   3       99.58       85.65     15.35 o 
 -10   2   3      305.30      315.10     19.16 o 
  -9   2   3       12.20       11.80     12.54 o 
  -8   2   3     1990.31     2042.16     15.58 o 
  -7   2   3     1521.91     1571.97     15.59 o 
  -6   2   3      658.45      651.39      9.21 o 
  -5   2   3      110.64       94.47      3.24 o 
  -4   2   3      993.18      937.74      7.55 o 
  -3   2   3       77.62       59.35      1.96 o 
  -2   2   3      450.03      444.86      3.72 o 
  -1   2   3     3353.38     3379.95     11.82 o 
   0   2   3     7347.56     7312.52     77.22 o 
   1   2   3     3734.20     3637.93     11.98 o 
   2   2   3     3131.76     3213.00     20.24 o 
   3   2   3      100.18       92.41      2.69 o 
   4   2   3       62.85       58.14      3.57 o 
   5   2   3      742.42      726.69     13.73 o 
   6   2   3       17.91       12.00      6.07 o 
   7   2   3     1348.29     1388.29     24.61 o 
   8   2   3     1222.43     1286.04     19.26 o 
   9   2   3      122.39      117.19     18.54 o 
 -10   3   3      644.91      664.94     27.00 o 
  -9   3   3        4.75        2.65     14.49 o 
  -8   3   3      757.87      793.25     10.99 o 
  -7   3   3     1872.40     2021.01     31.26 o 
  -6   3   3      360.38      380.26      5.59 o 
  -5   3   3     1191.91     1187.64     41.27 o 
  -4   3   3     8923.79     9374.32    121.29 o 
  -3   3   3      926.74      867.02      5.96 o 
  -2   3   3      392.36      427.79      4.02 o 
  -1   3   3      983.35      927.88      7.05 o 
   0   3   3     1415.81     1391.68      7.59 o 
   1   3   3     3343.40     3453.86     15.88 o 
   2   3   3     3989.87     3905.35     13.99 o 
   3   3   3      499.40      500.19      9.49 o 
   4   3   3     1179.47     1184.06     12.86 o 
   5   3   3       94.50       86.98      5.69 o 
   6   3   3        0.77        1.22      5.89 o 
   7   3   3     1193.99     1281.16     27.64 o 
   8   3   3      815.14      794.90     15.78 o 
 -10   4   3        2.37       -0.73      3.56 o 
  -9   4   3      258.26      239.97     16.58 o 
  -8   4   3        6.09        2.60      7.15 o 
  -7   4   3      131.48      130.71      8.50 o 
  -6   4   3       70.33       62.13      3.35 o 
  -5   4   3     2499.77     2550.45     17.49 o 
  -4   4   3     3569.17     3547.49     40.06 o 
  -3   4   3     5060.44     5043.90     22.91 o 
  -2   4   3     1158.70     1276.08     16.07 o 
  -1   4   3      571.32      547.04      7.73 o 
   0   4   3      199.32      244.97      4.19 o 
   1   4   3      234.93      210.44      2.80 o 
   2   4   3     1950.73     1918.06     11.64 o 
   3   4   3     3009.70     3009.52     18.68 o 
   4   4   3     1098.78     1116.22     13.64 o 
   5   4   3      820.53      789.27     10.64 o 
   6   4   3        3.43        4.39      6.58 o 
   7   4   3      389.18      389.38      9.51 o 
   8   4   3       99.75       88.57     14.53 o 
 -10   5   3      128.39      126.40     13.65 o 
  -9   5   3      341.15      354.00     12.00 o 
  -8   5   3      392.63      388.10     11.67 o 
  -7   5   3        0.11        2.46      5.30 o 
  -6   5   3      164.21      152.09      7.20 o 
  -5   5   3      794.78      821.10     10.12 o 
  -4   5   3     1593.96     1540.44     14.71 o 
  -3   5   3     1110.70     1098.74     15.04 o 
  -2   5   3       35.22       36.12      2.44 o 
  -1   5   3       20.25       17.05      3.13 o 
   0   5   3     1000.63      979.20      8.02 o 
   1   5   3       28.88       26.13      3.37 o 
   2   5   3      494.58      509.52      7.83 o 
   3   5   3     1811.21     1833.05     13.17 o 
   4   5   3       80.11       75.31      5.34 o 
   5   5   3       53.50       44.70      6.94 o 
   6   5   3       55.41       52.69      8.71 o 
   7   5   3       60.48       44.32     14.47 o 
 -10   6   3      132.21      128.95     24.05 o 
  -9   6   3     1005.91     1065.12     60.13 o 
  -8   6   3      661.09      697.59     11.81 o 
  -7   6   3      114.08      110.33      7.03 o 
  -6   6   3      604.33      594.90      9.74 o 
  -5   6   3       25.98       22.55      4.40 o 
  -4   6   3     1934.74     1961.66     25.34 o 
  -3   6   3     2080.06     2035.57     21.23 o 
  -2   6   3      114.41       92.82      2.77 o 
  -1   6   3     1455.95     1470.45     13.96 o 
   0   6   3     1272.93     1263.88     15.32 o 
   1   6   3      117.66      119.43      4.56 o 
   2   6   3     1212.22     1260.67     13.65 o 
   3   6   3      325.04      340.27      5.94 o 
   4   6   3        3.82        0.77      3.21 o 
   5   6   3      253.57      256.92     12.60 o 
   6   6   3       92.47       73.03     11.44 o 
  -9   7   3      467.71      505.46     17.48 o 
  -8   7   3      240.79      241.49      8.38 o 
  -7   7   3        0.68        0.57      4.17 o 
  -6   7   3       21.63       17.28      5.83 o 
  -5   7   3      125.79      107.26      5.26 o 
  -4   7   3      342.67      325.50      7.56 o 
  -3   7   3      160.63      159.35      4.06 o 
  -2   7   3     1379.13     1398.85      9.46 o 
  -1   7   3       45.16       40.11      4.74 o 
   0   7   3      336.23      324.15      7.39 o 
   1   7   3       17.88       20.96      5.99 o 
   2   7   3     1151.38     1110.49     16.34 o 
   3   7   3      203.89      198.26      7.00 o 
   4   7   3      102.66       80.05      6.29 o 
   5   7   3       12.01        2.79     13.28 o 
   6   7   3      926.11     1029.78     31.63 o 
  -9   8   3      523.54      578.34     12.30 o 
  -8   8   3      165.96      168.55      9.42 o 
  -7   8   3      247.04      232.07      8.11 o 
  -6   8   3        1.55        4.32      6.63 o 
  -5   8   3      158.61      141.00      6.39 o 
  -4   8   3       14.29        9.15      4.86 o 
  -3   8   3       24.69       21.49      5.07 o 
  -2   8   3      304.88      299.38      6.48 o 
  -1   8   3       86.68       92.85      4.35 o 
   0   8   3        1.64        3.43      6.35 o 
   1   8   3       71.39       47.21      7.12 o 
   2   8   3       14.78       12.02      9.28 o 
   3   8   3       23.76       24.07      7.84 o 
   4   8   3       16.84        2.65      7.69 o 
   5   8   3        3.16       -2.14     15.40 o 
  -8   9   3       48.15       44.13     10.40 o 
  -7   9   3        7.40        7.29      9.36 o 
  -6   9   3       44.57       40.76      8.42 o 
  -5   9   3      240.19      239.41      6.60 o 
  -4   9   3        2.00        2.16      6.88 o 
  -3   9   3     1681.01     1692.57     16.18 o 
  -2   9   3      317.02      328.85      7.32 o 
  -1   9   3        5.13        2.26      6.71 o 
   0   9   3       13.62        6.18      9.13 o 
   1   9   3       27.76       24.39      7.55 o 
   2   9   3        3.94        3.02      8.01 o 
   3   9   3      215.13      203.89     11.61 o 
   4   9   3       44.79       33.32     17.64 o 
  -7  10   3       32.34       27.36     12.59 o 
  -6  10   3      139.04      135.63      8.64 o 
  -5  10   3       50.13       47.02      7.48 o 
  -4  10   3      114.15      110.16      7.67 o 
  -3  10   3      609.03      628.43     10.41 o 
  -2  10   3      138.66      119.85      7.86 o 
  -1  10   3       75.01       56.96      7.98 o 
   0  10   3       38.92       30.83     11.63 o 
   1  10   3      164.43      147.13     10.48 o 
   2  10   3      217.58      213.48     11.82 o 
  -5  11   3       35.51       29.61      8.99 o 
  -4  11   3       81.85       71.18      8.37 o 
  -3  11   3      502.90      491.38     12.97 o 
  -2  11   3      352.74      347.49     11.73 o 
  -1  11   3        2.49        2.06      8.83 o 
   0  11   3      176.93      170.04     10.17 o 
   2 -12   4      575.97      606.98     12.54 o 
  -2 -11   4        3.66        7.54     12.49 o 
  -1 -11   4       10.57        8.44     10.63 o 
   0 -11   4       40.42       41.75      9.03 o 
   1 -11   4        2.95        3.31      9.33 o 
   2 -11   4      125.55      113.69      7.99 o 
   3 -11   4      115.32      112.63      8.66 o 
   4 -11   4      210.51      228.33      8.70 o 
   5 -11   4       98.81       91.80     10.27 o 
  -4 -10   4      335.95      324.11     21.23 o 
  -3 -10   4       36.59       50.50     15.55 o 
  -2 -10   4        7.15        4.00      9.00 o 
  -1 -10   4       53.08       41.71      8.11 o 
   0 -10   4      236.47      224.81      7.67 o 
   1 -10   4      358.68      372.84     10.18 o 
   2 -10   4      167.79      167.41      6.31 o 
   3 -10   4       13.15       11.03      6.80 o 
   4 -10   4      257.60      284.70      7.35 o 
   5 -10   4      128.57      127.27      7.70 o 
   6 -10   4       17.93       16.48     10.29 o 
  -5  -9   4       20.96       12.81     15.74 o 
  -4  -9   4       35.24       33.56     13.10 o 
  -3  -9   4      214.16      206.12     11.31 o 
  -2  -9   4      504.06      493.42      9.09 o 
  -1  -9   4       95.27      103.34      7.29 o 
   0  -9   4     1723.78     1779.98     22.99 o 
   1  -9   4        3.21        1.73      2.44 o 
   2  -9   4      320.45      300.28      8.63 o 
   3  -9   4       59.45       57.50      5.61 o 
   4  -9   4        2.19        3.82      2.67 o 
   5  -9   4       42.39       40.07      6.75 o 
   6  -9   4       26.33       24.85      9.59 o 
   7  -9   4        3.98        5.89     11.13 o 
  -6  -8   4      184.16      167.92     15.52 o 
  -5  -8   4       26.51       20.23     12.82 o 
  -4  -8   4      287.22      282.36     11.56 o 
  -3  -8   4      710.62      699.78     16.26 o 
  -2  -8   4       26.91       21.69      4.76 o 
  -1  -8   4      299.19      284.75      6.48 o 
   0  -8   4      443.18      450.73      8.52 o 
   1  -8   4      753.86      783.01      8.78 o 
   2  -8   4       64.32       62.98      4.26 o 
   3  -8   4     1417.45     1442.02     22.71 o 
   4  -8   4     1260.28     1304.83     11.77 o 
   5  -8   4       34.42       27.08      7.67 o 
   6  -8   4      160.69      150.98      8.10 o 
   7  -8   4      171.94      146.53     15.93 o 
   8  -8   4      156.75      176.32     21.90 o 
  -7  -7   4       27.49       21.38     13.53 o 
  -6  -7   4      218.11      218.07     12.11 o 
  -5  -7   4      594.68      596.57     11.05 o 
  -4  -7   4      547.42      560.58     10.08 o 
  -3  -7   4     1157.65     1212.83     20.24 o 
  -2  -7   4      486.72      495.20      7.64 o 
  -1  -7   4     2991.41     2937.79     19.57 o 
   0  -7   4      241.55      224.26      6.06 o 
   1  -7   4       13.41        9.25      2.95 o 
   2  -7   4      388.73      386.18      6.28 o 
   3  -7   4     1929.19     2081.60     14.28 o 
   4  -7   4     2121.48     2228.41     15.45 o 
   5  -7   4       38.37       24.22      7.57 o 
   6  -7   4       21.42       17.54      7.70 o 
   7  -7   4      522.52      497.75     21.59 o 
   8  -7   4      152.06      136.72     17.13 o 
  -8  -6   4       78.33       65.98     13.85 o 
  -7  -6   4      332.79      330.41     11.30 o 
  -6  -6   4       67.59       54.20      7.80 o 
  -5  -6   4      989.67     1023.99     13.37 o 
  -4  -6   4      636.26      670.44     10.17 o 
  -3  -6   4     1696.68     1686.69     17.17 o 
  -2  -6   4     1471.53     1494.47     16.57 o 
  -1  -6   4     1952.25     1978.61     16.67 o 
   0  -6   4       10.52       11.07      2.63 o 
   1  -6   4      240.96      206.58      4.66 o 
   2  -6   4       44.58       34.88      3.28 o 
   3  -6   4     4247.71     4318.74     23.03 o 
   4  -6   4     2479.39     2575.55     37.92 o 
   5  -6   4      354.92      347.55      8.41 o 
   6  -6   4        2.30        2.97     12.49 o 
   7  -6   4      420.30      425.23     19.56 o 
   8  -6   4       16.18       14.75     13.36 o 
   9  -6   4      381.79      354.87     15.48 o 
  -8  -5   4     1326.36     1465.90     21.82 o 
  -7  -5   4      605.19      582.83     18.55 o 
  -6  -5   4      344.41      314.51      9.67 o 
  -5  -5   4      322.67      330.57      7.56 o 
  -4  -5   4       67.05       63.94      4.00 o 
  -3  -5   4     1012.47      988.49     10.30 o 
  -2  -5   4     2292.39     2254.59     12.71 o 
  -1  -5   4     2499.90     2398.70     20.67 o 
   0  -5   4      632.36      593.97      5.72 o 
   1  -5   4      648.33      688.28      6.54 o 
   2  -5   4      727.60      762.86      7.56 o 
   3  -5   4     2135.43     2163.12     10.54 o 
   4  -5   4     1492.91     1528.32     12.21 o 
   5  -5   4     1278.05     1292.14     42.18 o 
   6  -5   4     1206.52     1230.73     23.20 o 
   7  -5   4     1537.25     1594.51     27.28 o 
   8  -5   4      494.43      480.10     19.95 o 
   9  -5   4       68.57       68.58     14.65 o 
  -9  -4   4      598.76      577.79     20.24 o 
  -8  -4   4      874.10      960.78     17.01 o 
  -7  -4   4      685.43      687.50     21.00 o 
  -6  -4   4       41.52       29.11      6.47 o 
  -5  -4   4      165.16      150.54      4.70 o 
  -4  -4   4      161.14      150.48      4.48 o 
  -3  -4   4        5.57        7.93      2.66 o 
  -2  -4   4     5619.32     5584.27     40.82 o 
  -1  -4   4     8257.99     8482.35     51.88 o 
   0  -4   4      764.56      731.61     22.23 o 
   1  -4   4      275.34      261.18      2.93 o 
   2  -4   4      192.35      178.84      5.72 o 
   3  -4   4      646.59      664.90      5.74 o 
   4  -4   4      375.69      403.88      5.47 o 
   5  -4   4       27.22       22.46      5.92 o 
   6  -4   4      453.95      431.16     19.55 o 
   7  -4   4     2088.55     2176.28     42.98 o 
   8  -4   4      232.17      232.64     12.24 o 
   9  -4   4        9.28        8.85     19.62 o 
  -9  -3   4       55.73       64.07     14.10 o 
  -8  -3   4     1339.23     1409.66     25.07 o 
  -7  -3   4      305.34      324.79     11.41 o 
  -6  -3   4      601.47      610.34     13.79 o 
  -5  -3   4      647.33      668.80     15.17 o 
  -4  -3   4      604.33      594.69     10.79 o 
  -3  -3   4       61.65       63.78      4.56 o 
  -2  -3   4     3178.85     3134.19     39.87 o 
  -1  -3   4     1990.87     1784.23     11.06 o 
   0  -3   4     4076.41     4153.45     16.87 o 
   1  -3   4      418.11      374.27      3.13 o 
   2  -3   4     2970.88     3028.87     15.01 o 
   3  -3   4     1675.98     1733.85     13.36 o 
   4  -3   4      443.38      427.04      6.28 o 
   5  -3   4      742.11      753.00     14.22 o 
   6  -3   4      658.28      664.37     11.89 o 
   7  -3   4     1189.34     1237.31     24.30 o 
   8  -3   4      531.58      501.27     35.49 o 
   9  -3   4        0.97       -4.83     18.98 o 
  -9  -2   4       42.26       34.20     17.74 o 
  -8  -2   4       27.31       21.15     10.43 o 
  -7  -2   4     1324.29     1433.54     55.46 o 
  -6  -2   4      955.05      931.28     31.55 o 
  -5  -2   4     2162.26     2196.95     14.68 o 
  -4  -2   4     2623.49     2671.93     15.09 o 
  -3  -2   4       98.24      106.49      2.01 o 
  -2  -2   4     1393.89     1363.74     11.65 o 
  -1  -2   4     1736.45     1714.01      8.44 o 
   0  -2   4       65.18       90.64      1.49 o 
   1  -2   4     1963.30     1982.74      5.93 o 
   2  -2   4     5959.07     5991.87     15.74 o 
   3  -2   4     2078.51     2097.16     13.98 o 
   4  -2   4       21.71       19.47      2.01 o 
   5  -2   4      384.15      363.32      4.54 o 
   6  -2   4      129.91      126.77      5.85 o 
   7  -2   4      202.24      203.43     19.58 o 
   8  -2   4      422.96      415.13     24.48 o 
   9  -2   4       53.48       42.03     16.99 o 
 -10  -1   4       34.15       34.19     25.38 o 
  -9  -1   4      141.78      144.16     12.76 o 
  -8  -1   4       82.61       73.24      9.66 o 
  -7  -1   4      845.96      873.41     16.20 o 
  -6  -1   4      973.49     1005.69     15.68 o 
  -5  -1   4      215.29      214.19      5.24 o 
  -4  -1   4      157.84      153.10      5.68 o 
  -3  -1   4      323.79      406.98      4.43 o 
  -2  -1   4      324.27      350.54      3.10 o 
  -1  -1   4      133.64      119.73      1.52 o 
   0  -1   4       17.33       19.80      0.86 o 
   1  -1   4      530.79      468.61      2.13 o 
   2  -1   4     3734.27     3525.01     17.48 o 
   3  -1   4     3464.98     3751.93     14.47 o 
   4  -1   4      309.30      304.61      5.12 o 
   5  -1   4      264.87      265.22      6.99 o 
   6  -1   4        4.94        3.50      7.69 o 
   7  -1   4       85.77       69.21      9.38 o 
   8  -1   4       55.73       53.55     11.03 o 
   9  -1   4      231.03      218.23     17.22 o 
 -10   0   4       51.50       40.25     23.70 o 
  -9   0   4      760.99      808.76     16.63 o 
  -8   0   4      248.31      250.19     16.97 o 
  -7   0   4      471.37      484.77     11.35 o 
  -6   0   4     1130.94     1200.94     16.20 o 
  -5   0   4        3.94        4.47      4.23 o 
  -4   0   4     1670.99     1778.55     23.09 o 
  -3   0   4     3878.95     4010.42     24.29 o 
  -2   0   4      150.45      167.67      1.86 o 
  -1   0   4        6.75        9.71      0.78 o 
   0   0   4      282.19      346.54      2.89 o 
   1   0   4      226.25      194.48      2.08 o 
   2   0   4     1435.30     1322.45      8.25 o 
   3   0   4       69.40      106.51      4.30 o 
   4   0   4       38.37       33.32      2.18 o 
   5   0   4        0.27        2.06      2.93 o 
   6   0   4      212.88      206.29      7.00 o 
   7   0   4       13.01        7.39      8.16 o 
   8   0   4      345.40      342.68     36.09 o 
   9   0   4      210.38      202.01     16.20 o 
 -10   1   4      122.92      110.67     23.03 o 
  -9   1   4      237.28      228.19      9.72 o 
  -8   1   4       81.11       83.03      5.21 o 
  -7   1   4      430.12      449.83     13.69 o 
  -6   1   4      427.89      432.49      7.49 o 
  -5   1   4      149.24      136.61      2.77 o 
  -4   1   4       86.48      100.48      2.93 o 
  -3   1   4     3922.30     4020.05     19.50 o 
  -2   1   4     2792.93     2845.85     15.71 o 
  -1   1   4      179.62      191.15      3.24 o 
   0   1   4     2359.82     2514.85      8.22 o 
   1   1   4      228.46      220.08      2.31 o 
   2   1   4     2499.03     2655.04     10.34 o 
   3   1   4      607.53      630.83      5.87 o 
   4   1   4       24.77       23.48      2.75 o 
   5   1   4       34.99       34.42      4.41 o 
   6   1   4      587.00      562.53     10.99 o 
   7   1   4        2.61       -0.11      4.97 o 
   8   1   4     1013.75     1061.30     38.16 o 
   9   1   4       94.35      102.46     19.34 o 
 -10   2   4       31.95       34.38     18.86 o 
  -9   2   4       40.60       27.44     16.84 o 
  -8   2   4       27.13       21.48      5.17 o 
  -7   2   4     1177.02     1206.70     18.09 o 
  -6   2   4        5.21        4.59      2.33 o 
  -5   2   4       17.80       14.38      2.50 o 
  -4   2   4       99.73       92.31      2.35 o 
  -3   2   4     1438.11     1402.08      9.84 o 
  -2   2   4       77.15       71.74      1.59 o 
  -1   2   4     5310.96     5437.04     27.43 o 
   0   2   4      564.69      543.06      4.25 o 
   1   2   4     1030.88     1075.07      9.51 o 
   2   2   4       13.98        7.37      2.02 o 
   3   2   4       22.95       20.29      2.92 o 
   4   2   4       57.69       51.37      3.88 o 
   5   2   4        1.05        1.53      5.54 o 
   6   2   4        0.08        0.44      3.61 o 
   7   2   4      361.82      324.91      9.81 o 
   8   2   4      418.89      417.73     17.02 o 
 -10   3   4       18.05       20.39     21.77 o 
  -9   3   4        4.25        1.79     16.31 o 
  -8   3   4        0.69        1.52      6.49 o 
  -7   3   4        7.04        7.06      3.80 o 
  -6   3   4      649.66      643.22      8.51 o 
  -5   3   4      257.45      242.76      5.94 o 
  -4   3   4      209.30      198.32      4.12 o 
  -3   3   4     3516.80     3541.54     14.73 o 
  -2   3   4      731.92      688.87      5.91 o 
  -1   3   4      261.40      228.44      3.31 o 
   0   3   4      583.33      568.73      6.34 o 
   1   3   4      505.84      515.27      9.54 o 
   2   3   4      256.45      248.55      4.07 o 
   3   3   4     4474.87     4479.62     21.78 o 
   4   3   4       17.94       19.96      4.36 o 
   5   3   4       29.44       23.44      5.57 o 
   6   3   4       44.04       32.16      7.20 o 
   7   3   4      164.48      157.10      8.60 o 
   8   3   4      143.90      149.71     12.55 o 
 -10   4   4      118.37       97.91     21.68 o 
  -9   4   4      254.71      237.30     15.27 o 
  -8   4   4      274.51      296.21     13.23 o 
  -7   4   4      129.65      122.09      6.01 o 
  -6   4   4       10.06        8.82      3.82 o 
  -5   4   4     1017.84      981.93     10.50 o 
  -4   4   4     2047.54     2078.29     13.35 o 
  -3   4   4     1387.44     1324.44      8.11 o 
  -2   4   4        7.98        4.59      1.60 o 
  -1   4   4        6.90        7.74      2.06 o 
   0   4   4       19.77       17.00      1.57 o 
   1   4   4        0.12        1.60      1.81 o 
   2   4   4       39.43       35.92      2.92 o 
   3   4   4     4186.54     4290.97     29.84 o 
   4   4   4     3547.28     3609.38     20.92 o 
   5   4   4       57.71       58.42      5.71 o 
   6   4   4        5.45        6.28      6.92 o 
   7   4   4       87.84       79.06      9.14 o 
 -10   5   4       30.89       25.89     14.79 o 
  -9   5   4       35.54       35.25     10.93 o 
  -8   5   4     1324.77     1362.03     21.16 o 
  -7   5   4       92.73       90.69      4.29 o 
  -6   5   4     1808.24     1867.66     13.75 o 
  -5   5   4       83.46       75.43      3.79 o 
  -4   5   4     1753.11     1785.47     21.35 o 
  -3   5   4     1305.45     1336.63      9.81 o 
  -2   5   4     2413.96     2387.25     10.38 o 
  -1   5   4      288.91      271.33      8.37 o 
   0   5   4      167.31      170.82      3.44 o 
   1   5   4      745.10      724.80      7.27 o 
   2   5   4     2194.06     2246.44     12.09 o 
   3   5   4      632.66      651.18      7.76 o 
   4   5   4     1095.02     1144.73     15.20 o 
   5   5   4       11.86        9.81      7.95 o 
   6   5   4        6.94        6.41      9.02 o 
   7   5   4      323.92      320.94     14.86 o 
 -10   6   4       74.69       64.05     15.13 o 
  -9   6   4      506.38      535.75     15.58 o 
  -8   6   4     1349.39     1408.38     16.63 o 
  -7   6   4      347.49      332.43      8.00 o 
  -6   6   4        9.63        8.11      5.43 o 
  -5   6   4      363.09      362.23      8.37 o 
  -4   6   4       54.14       48.56      3.42 o 
  -3   6   4      646.48      653.46      8.15 o 
  -2   6   4     2563.48     2538.08     24.41 o 
  -1   6   4     1902.19     1876.71     11.43 o 
   0   6   4      351.35      370.14      5.46 o 
   1   6   4       36.45       41.22      4.46 o 
   2   6   4        0.08        2.19      3.06 o 
   3   6   4      926.95      930.59     12.70 o 
   4   6   4      296.14      290.27     10.47 o 
   5   6   4      125.74      112.61      9.20 o 
   6   6   4      741.94      791.39     19.46 o 
  -9   7   4      431.33      470.45     13.47 o 
  -8   7   4     1460.95     1506.41     17.84 o 
  -7   7   4      163.64      171.62      7.00 o 
  -6   7   4      106.69      106.35      5.75 o 
  -5   7   4      361.36      367.97      7.76 o 
  -4   7   4     1410.18     1417.00     16.89 o 
  -3   7   4      160.96      156.12      5.30 o 
  -2   7   4     3019.47     3069.32     20.12 o 
  -1   7   4     1916.10     1932.45     14.62 o 
   0   7   4     1493.51     1469.99     13.67 o 
   1   7   4      142.67      128.84      6.56 o 
   2   7   4      269.62      283.09      7.63 o 
   3   7   4       19.98       15.44      7.44 o 
   4   7   4        0.93        0.58      7.52 o 
   5   7   4       82.68       84.11     14.94 o 
  -9   8   4      227.59      219.67     10.89 o 
  -8   8   4      181.89      182.55      9.29 o 
  -7   8   4      908.88      947.06     14.65 o 
  -6   8   4      169.64      173.74      7.11 o 
  -5   8   4      106.20      105.51      5.68 o 
  -4   8   4      482.86      482.50      9.48 o 
  -3   8   4       77.87       75.79      4.90 o 
  -2   8   4     1383.93     1434.34     13.62 o 
  -1   8   4      780.05      803.64     10.39 o 
   0   8   4       32.97       35.12      7.93 o 
   1   8   4      806.63      809.56     22.12 o 
   2   8   4     1176.45     1240.68     22.42 o 
   3   8   4       82.49       72.82      8.87 o 
   4   8   4        0.15        3.39     14.87 o 
  -8   9   4       28.99       30.10     13.36 o 
  -7   9   4      509.54      512.71     13.92 o 
  -6   9   4      795.28      817.87     19.58 o 
  -5   9   4     1305.47     1361.50     18.88 o 
  -4   9   4      278.56      271.47      7.52 o 
  -3   9   4      144.26      134.87      5.95 o 
  -2   9   4      124.90      119.05      5.84 o 
  -1   9   4       40.51       32.67      6.32 o 
   0   9   4       36.90       23.92      9.64 o 
   1   9   4      372.02      410.41     10.30 o 
   2   9   4     1020.41     1078.45     16.38 o 
   3   9   4      183.75      183.99     11.13 o 
  -7  10   4      395.70      404.10     11.12 o 
  -6  10   4      255.23      286.22     11.93 o 
  -5  10   4      222.23      212.63      7.81 o 
  -4  10   4      151.67      146.73      7.22 o 
  -3  10   4      142.35      132.15      7.66 o 
  -2  10   4      188.80      166.57      7.74 o 
  -1  10   4       31.71       24.60      8.83 o 
   0  10   4       10.64        7.32     10.87 o 
   1  10   4      475.03      503.77     14.53 o 
  -5  11   4        4.91        2.43      6.96 o 
  -4  11   4      224.95      218.37      9.40 o 
  -3  11   4      176.99      175.56     10.15 o 
  -2  11   4       66.18       54.39     10.32 o 
  -1  11   4        8.11       10.26     11.24 o 
  -2 -11   5      858.50      905.96     18.29 o 
  -1 -11   5      263.53      249.91     10.23 o 
   0 -11   5       83.65       68.68      8.50 o 
   1 -11   5      215.47      209.78      8.71 o 
   2 -11   5      219.00      216.35      8.66 o 
   3 -11   5      631.44      684.55     11.15 o 
   4 -11   5      108.19       90.89     11.05 o 
   5 -11   5      651.21      744.49     31.46 o 
  -4 -10   5       41.42       49.10     25.88 o 
  -3 -10   5       54.80       48.35     14.51 o 
  -2 -10   5     2163.15     2307.40     22.40 o 
  -1 -10   5      609.59      632.73     11.89 o 
   0 -10   5       51.06       46.04      7.68 o 
   1 -10   5      379.85      389.97      8.09 o 
   2 -10   5        9.52        1.80      2.52 o 
   3 -10   5       55.83       55.78      6.31 o 
   4 -10   5      974.22     1025.98     12.65 o 
   5 -10   5       84.13       63.38      8.61 o 
   6 -10   5      383.93      369.07     21.51 o 
  -5  -9   5        5.31        2.98     17.17 o 
  -4  -9   5       55.58       44.37     14.99 o 
  -3  -9   5      493.70      506.78     15.61 o 
  -2  -9   5     1243.01     1206.29     13.89 o 
  -1  -9   5      536.36      518.78     14.58 o 
   0  -9   5       13.11       14.33      6.50 o 
   1  -9   5        1.49        3.31      5.86 o 
   2  -9   5      194.30      201.33      5.07 o 
   3  -9   5       25.58       19.25      5.09 o 
   4  -9   5      495.30      536.61      8.75 o 
   5  -9   5      781.19      806.66     16.01 o 
   6  -9   5      122.09      107.37      7.59 o 
   7  -9   5       14.45        9.56     18.21 o 
  -6  -8   5      461.73      493.76     13.90 o 
  -5  -8   5        2.21        1.17     13.37 o 
  -4  -8   5        4.37        1.31      8.82 o 
  -3  -8   5        4.32        1.62     12.64 o 
  -2  -8   5      108.81      103.09      4.74 o 
  -1  -8   5      308.41      308.46      7.35 o 
   0  -8   5       49.36       43.21      5.05 o 
   1  -8   5      287.81      277.45      5.43 o 
   2  -8   5     1191.09     1198.36     10.34 o 
   3  -8   5       36.86       33.86      4.24 o 
   4  -8   5     1025.71     1040.33      9.88 o 
   5  -8   5      233.86      230.06      5.92 o 
   6  -8   5       16.93        8.34      9.27 o 
   7  -8   5        1.05       -6.06     13.36 o 
   8  -8   5      291.60      315.28     20.14 o 
  -7  -7   5     1098.48     1138.59     20.17 o 
  -6  -7   5      239.21      227.63     10.41 o 
  -5  -7   5       20.39       14.85      8.31 o 
  -4  -7   5      362.61      351.67     12.13 o 
  -3  -7   5      372.30      368.63      9.94 o 
  -2  -7   5      103.36       82.16      4.12 o 
  -1  -7   5      832.70      813.03     17.90 o 
   0  -7   5       83.06       79.96      5.40 o 
   1  -7   5      347.37      371.23      5.00 o 
   2  -7   5      417.61      420.03      6.32 o 
   3  -7   5       33.90       25.45      3.44 o 
   4  -7   5      430.46      445.85     10.53 o 
   5  -7   5      672.09      679.34     11.96 o 
   6  -7   5      553.78      542.66     22.16 o 
   7  -7   5       27.16       13.25     15.94 o 
   8  -7   5       72.74       73.24     20.63 o 
  -7  -6   5      318.61      324.29     11.30 o 
  -6  -6   5       48.04       40.19      9.87 o 
  -5  -6   5      315.45      288.20     11.44 o 
  -4  -6   5        0.22        5.43      4.75 o 
  -3  -6   5      336.10      338.22      7.00 o 
  -2  -6   5      272.66      255.01      5.28 o 
  -1  -6   5      257.81      250.85      5.55 o 
   0  -6   5      951.88      978.02      9.18 o 
   1  -6   5       10.52        7.56      2.37 o 
   2  -6   5      167.15      171.31      3.90 o 
   3  -6   5      147.23      143.80      3.18 o 
   4  -6   5      432.26      448.10      6.25 o 
   5  -6   5      228.10      217.86      9.90 o 
   6  -6   5        5.14        1.96      9.53 o 
   7  -6   5       20.24       16.32     15.90 o 
   8  -6   5      270.79      252.71     17.01 o 
  -8  -5   5       76.42       77.23     11.34 o 
  -7  -5   5      184.88      185.05     10.17 o 
  -6  -5   5       35.05       36.13      8.36 o 
  -5  -5   5        5.52        1.53      4.27 o 
  -4  -5   5       62.60       64.73      4.41 o 
  -3  -5   5     2117.03     2057.12     13.26 o 
  -2  -5   5      156.02      156.38      3.21 o 
  -1  -5   5     1652.85     1628.83     14.44 o 
   0  -5   5      266.52      246.17      3.92 o 
   1  -5   5        5.08        3.58      1.56 o 
   2  -5   5       41.63       42.94      2.41 o 
   3  -5   5      221.28      215.88      3.34 o 
   4  -5   5        2.76        1.11      5.53 o 
   5  -5   5       10.14        7.04      6.96 o 
   6  -5   5      379.24      372.72     20.24 o 
   7  -5   5      308.70      289.44     12.35 o 
   8  -5   5      291.19      308.67     10.83 o 
   9  -5   5        1.68        0.24      8.69 o 
  -9  -4   5      506.46      506.21     14.19 o 
  -8  -4   5       48.47       47.65     10.18 o 
  -7  -4   5       86.90       88.18      8.45 o 
  -6  -4   5      215.40      222.66      7.89 o 
  -5  -4   5       54.27       49.29      5.64 o 
  -4  -4   5      294.10      289.35      9.78 o 
  -3  -4   5        9.39        7.99      4.31 o 
  -2  -4   5      431.54      453.65      7.92 o 
  -1  -4   5     6967.51     6963.90     30.39 o 
   0  -4   5     5281.82     5500.19     30.64 o 
   1  -4   5      134.76      152.88      2.15 o 
   2  -4   5      323.24      331.42      3.02 o 
   3  -4   5      133.22      137.95      2.42 o 
   4  -4   5        0.94        2.78      2.46 o 
   5  -4   5      292.23      301.18     10.20 o 
   6  -4   5      853.72      894.50     21.21 o 
   7  -4   5      275.07      248.99     12.86 o 
   8  -4   5      590.46      561.78     13.70 o 
   9  -4   5       31.71       31.12     17.95 o 
  -9  -3   5      109.77      101.07     14.14 o 
  -8  -3   5        0.48       -2.74      8.93 o 
  -7  -3   5      246.20      225.68     16.29 o 
  -6  -3   5     1645.56     1684.35     19.10 o 
  -5  -3   5      666.40      664.35      7.57 o 
  -4  -3   5       78.42       74.96      3.02 o 
  -3  -3   5        2.00        1.75      2.83 o 
  -2  -3   5      165.06      149.12      4.10 o 
  -1  -3   5     2231.42     2226.99      7.99 o 
   0  -3   5      623.40      541.48      4.39 o 
   1  -3   5      424.73      449.05      3.48 o 
   2  -3   5      908.32      885.11     11.57 o 
   3  -3   5     2148.43     2172.29     10.83 o 
   4  -3   5       19.96       19.38      1.98 o 
   5  -3   5     2281.50     2228.05     24.97 o 
   6  -3   5     1213.72     1157.83     16.03 o 
   7  -3   5      609.57      611.53     12.87 o 
   8  -3   5      116.30      110.50     13.23 o 
   9  -3   5      352.23      336.81     17.28 o 
  -9  -2   5        0.99       -0.47      9.74 o 
  -8  -2   5      198.23      204.71     13.18 o 
  -7  -2   5      133.25      113.50     10.52 o 
  -6  -2   5     1821.95     1932.76     32.69 o 
  -5  -2   5     2273.03     2316.15     15.10 o 
  -4  -2   5      132.38      123.47      3.39 o 
  -3  -2   5       62.92       53.29      1.58 o 
  -2  -2   5      318.71      353.00      4.08 o 
  -1  -2   5      881.08      936.45      5.63 o 
   0  -2   5      740.96      687.23     11.46 o 
   1  -2   5      976.38      944.12      9.62 o 
   2  -2   5     4167.13     4183.44     17.72 o 
   3  -2   5     4683.06     4679.16     33.63 o 
   4  -2   5      972.30      978.72      7.19 o 
   5  -2   5      380.92      338.60      9.93 o 
   6  -2   5        2.19        3.24      8.87 o 
   7  -2   5        0.97        4.20     10.63 o 
   8  -2   5      157.78      155.67     12.57 o 
   9  -2   5      629.16      612.31     28.65 o 
  -9  -1   5      468.20      485.00     18.44 o 
  -8  -1   5      173.09      166.17     10.56 o 
  -7  -1   5      371.51      393.70     11.16 o 
  -6  -1   5     2919.63     3027.82     45.29 o 
  -5  -1   5     3141.06     3305.48     22.62 o 
  -4  -1   5      333.20      325.23      6.44 o 
  -3  -1   5      731.45      712.36      5.61 o 
  -2  -1   5     1404.13     1375.77      7.42 o 
  -1  -1   5     1238.65     1301.27      5.34 o 
   0  -1   5     1313.03     1353.73     10.84 o 
   1  -1   5     1633.32     1491.51      5.42 o 
   2  -1   5     3057.86     3029.81     17.00 o 
   3  -1   5     4777.96     4754.91     16.34 o 
   4  -1   5     1219.56     1188.22     14.27 o 
   5  -1   5       11.03        7.11      4.14 o 
   6  -1   5        6.82        0.31      3.84 o 
   7  -1   5      157.61      113.87     10.89 o 
   8  -1   5      436.62      433.60     15.52 o 
   9  -1   5      850.27      870.80     22.79 o 
 -10   0   5      252.13      246.38     22.52 o 
  -9   0   5      188.41      185.25      7.95 o 
  -8   0   5      491.56      516.48     10.12 o 
  -7   0   5       65.96       56.07      6.44 o 
  -6   0   5     1403.81     1482.76     38.93 o 
  -5   0   5      636.86      616.92     11.20 o 
  -4   0   5     1823.21     1865.67     25.53 o 
  -3   0   5     5936.95     6198.74     20.75 o 
  -2   0   5     5768.99     5673.90     15.18 o 
  -1   0   5     1192.03     1167.59      4.77 o 
   0   0   5     1606.40     1643.55      7.18 o 
   1   0   5     2058.86     2160.89     11.80 o 
   2   0   5      367.44      320.61      4.17 o 
   3   0   5     1249.76     1226.05     11.99 o 
   4   0   5     1777.87     1842.19     16.88 o 
   5   0   5     1228.07     1116.56     28.25 o 
   6   0   5      336.13      307.93     10.91 o 
   7   0   5      166.04      166.80      7.83 o 
   8   0   5      158.95      142.98     14.68 o 
 -10   1   5      870.63      915.80     30.84 o 
  -9   1   5      200.52      192.70      9.64 o 
  -8   1   5      333.13      345.08     10.58 o 
  -7   1   5      349.22      360.96      7.79 o 
  -6   1   5        4.74        3.39      3.94 o 
  -5   1   5       27.94       30.67      1.89 o 
  -4   1   5      372.29      427.41      5.92 o 
  -3   1   5     2693.91     2700.18     19.93 o 
  -2   1   5     8584.46     8597.34     60.28 o 
  -1   1   5     1367.57     1297.04      7.03 o 
   0   1   5      147.00      167.44      1.98 o 
   1   1   5      257.76      306.96      3.92 o 
   2   1   5      470.69      476.72      3.72 o 
   3   1   5      469.26      439.65      8.59 o 
   4   1   5     1761.18     1770.40     12.40 o 
   5   1   5     1605.73     1651.84     17.16 o 
   6   1   5     1082.09     1080.40     15.33 o 
   7   1   5      114.88      105.98      8.03 o 
   8   1   5       70.30       51.81     11.81 o 
 -10   2   5      360.47      385.32     20.51 o 
  -9   2   5      145.74      150.24      8.70 o 
  -8   2   5      486.72      508.17      9.26 o 
  -7   2   5     1581.56     1612.85     15.28 o 
  -6   2   5      240.91      235.53      5.87 o 
  -5   2   5        8.02        7.05      2.81 o 
  -4   2   5      709.44      728.62      6.47 o 
  -3   2   5     1986.38     1920.11     18.43 o 
  -2   2   5     7714.11     7534.50     31.02 o 
  -1   2   5     2236.26     2235.14     14.18 o 
   0   2   5       82.93       72.84      1.68 o 
   1   2   5     2547.62     2686.50     11.24 o 
   2   2   5      853.65      834.71      6.55 o 
   3   2   5       43.03       36.09      3.00 o 
   4   2   5     1208.13     1211.04     17.02 o 
   5   2   5     1062.88     1093.68     14.32 o 
   6   2   5      125.45      115.55      6.82 o 
   7   2   5      278.44      271.07     12.49 o 
   8   2   5       64.09       56.85     13.19 o 
 -10   3   5        9.63        8.22     21.13 o 
  -9   3   5        2.05        4.66     16.41 o 
  -8   3   5      384.33      373.27      9.97 o 
  -7   3   5     2432.33     2506.14     23.33 o 
  -6   3   5      507.09      505.83      7.84 o 
  -5   3   5       18.06       20.22      3.45 o 
  -4   3   5       10.46        9.63      2.30 o 
  -3   3   5       23.04       20.34      2.19 o 
  -2   3   5      329.84      326.96      3.52 o 
  -1   3   5     2583.65     2648.28      9.15 o 
   0   3   5       84.21       68.33      2.74 o 
   1   3   5     1386.09     1331.12      7.59 o 
   2   3   5      434.94      441.99      4.67 o 
   3   3   5      682.47      677.71      7.47 o 
   4   3   5     1555.30     1613.93     18.91 o 
   5   3   5      188.25      202.70      6.85 o 
   6   3   5       44.82       34.16      7.70 o 
   7   3   5      110.73       94.91     10.13 o 
 -10   4   5       78.38       58.56     22.64 o 
  -9   4   5      190.08      173.73     14.77 o 
  -8   4   5      598.10      602.76     16.95 o 
  -7   4   5     1574.61     1616.33     15.66 o 
  -6   4   5      922.19      898.82     10.58 o 
  -5   4   5       22.33       17.23      4.26 o 
  -4   4   5       21.81       15.81      2.83 o 
  -3   4   5      961.79      971.45      6.42 o 
  -2   4   5        3.80        5.03      1.69 o 
  -1   4   5       31.78       19.99      2.17 o 
   0   4   5     1103.82     1149.97     10.46 o 
   1   4   5      936.85      950.70      9.91 o 
   2   4   5      935.25      924.59      7.56 o 
   3   4   5      218.80      211.86      5.71 o 
   4   4   5      419.68      395.82      9.11 o 
   5   4   5       67.53       51.81      6.29 o 
   6   4   5       26.19       11.87      8.06 o 
   7   4   5       18.99       25.58     10.87 o 
 -10   5   5       48.14       36.24     14.88 o 
  -9   5   5        2.48        0.55     13.73 o 
  -8   5   5       93.93      101.04      6.40 o 
  -7   5   5      312.00      306.53      7.21 o 
  -6   5   5      228.82      225.08      5.34 o 
  -5   5   5      269.10      257.30      6.64 o 
  -4   5   5      359.64      381.13      6.97 o 
  -3   5   5      569.74      531.31      5.91 o 
  -2   5   5      117.27      115.53      3.20 o 
  -1   5   5     1547.69     1575.27     10.01 o 
   0   5   5      672.22      689.42      9.17 o 
   1   5   5        7.68        8.02      4.15 o 
   2   5   5      457.69      476.76     11.61 o 
   3   5   5       17.40       11.25      5.13 o 
   4   5   5        6.70        2.74      6.85 o 
   5   5   5       22.98       19.75      8.29 o 
   6   5   5        7.75        5.38     10.43 o 
  -9   6   5        4.88        5.21     12.63 o 
  -8   6   5      157.49      145.66      7.70 o 
  -7   6   5      146.22      138.41      6.33 o 
  -6   6   5       39.45       40.26      5.30 o 
  -5   6   5      127.40      120.90      6.26 o 
  -4   6   5      258.78      252.52      5.06 o 
  -3   6   5      268.53      262.06      3.59 o 
  -2   6   5      112.77      106.41      4.94 o 
  -1   6   5     1153.20     1137.67     10.60 o 
   0   6   5      391.73      396.90      7.82 o 
   1   6   5      428.50      401.19      9.25 o 
   2   6   5        2.67        1.51      2.27 o 
   3   6   5      234.05      228.74      8.41 o 
   4   6   5        0.84        2.49      7.83 o 
   5   6   5      377.82      364.56     14.93 o 
   6   6   5      124.07      117.15     14.85 o 
  -9   7   5       23.33       15.51     10.70 o 
  -8   7   5      292.66      282.48      8.53 o 
  -7   7   5      300.13      268.36      7.86 o 
  -6   7   5      142.11      114.62      5.82 o 
  -5   7   5       75.13       66.11      7.24 o 
  -4   7   5      464.62      495.47     12.06 o 
  -3   7   5       82.88       75.18      3.51 o 
  -2   7   5      270.32      261.56      5.94 o 
  -1   7   5     1538.60     1521.83     14.87 o 
   0   7   5        3.37        4.07      5.61 o 
   1   7   5      118.80      102.02      7.49 o 
   2   7   5        2.97        1.09      2.56 o 
   3   7   5      380.72      386.14      9.45 o 
   4   7   5      168.65      169.19     10.25 o 
   5   7   5       86.03       72.68     15.48 o 
  -8   8   5        4.28        6.29     11.35 o 
  -7   8   5       38.17       30.22     10.09 o 
  -6   8   5     1478.17     1545.13     21.72 o 
  -5   8   5       62.88       60.53      6.89 o 
  -4   8   5        4.17        1.42      4.69 o 
  -3   8   5      128.37      132.58      5.15 o 
  -2   8   5       37.43       31.97      5.30 o 
  -1   8   5      120.65      130.58      6.38 o 
   0   8   5       20.65       23.91      8.48 o 
   1   8   5        4.84        0.53      7.09 o 
   2   8   5      617.99      644.39     12.21 o 
   3   8   5      754.55      804.78     14.01 o 
   4   8   5       82.10       74.48     16.86 o 
  -8   9   5        0.27        3.08     12.39 o 
  -7   9   5      177.25      180.26     11.67 o 
  -6   9   5     1177.02     1261.00     16.38 o 
  -5   9   5      771.03      793.34     12.23 o 
  -4   9   5       40.95       34.57      7.41 o 
  -3   9   5      118.83      116.92      6.49 o 
  -2   9   5       14.62       12.24      6.94 o 
  -1   9   5        2.10        0.31      6.41 o 
   0   9   5      268.86      264.37     15.02 o 
   1   9   5      545.49      566.55     14.03 o 
   2   9   5      741.46      771.91     15.23 o 
  -6  10   5      752.33      788.71     19.20 o 
  -5  10   5       13.57       18.16      8.71 o 
  -4  10   5        3.65        2.81      5.49 o 
  -3  10   5      189.20      194.57      7.69 o 
  -2  10   5      729.48      767.38     17.83 o 
  -1  10   5       25.71       24.53      9.44 o 
   0  10   5       54.80       50.95     10.14 o 
   1  10   5       40.72       31.91     14.92 o 
  -3  11   5      700.59      744.49     12.46 o 
  -1 -11   6      168.51      175.19     10.24 o 
   0 -11   6       42.85       34.53      8.08 o 
   1 -11   6      449.31      444.18      8.47 o 
   2 -11   6      369.28      355.51     14.48 o 
   3 -11   6        9.02        6.78     24.59 o 
   4 -11   6       29.21       21.42     21.14 o 
  -3 -10   6      322.15      347.35     10.74 o 
  -2 -10   6      394.74      407.76     12.46 o 
  -1 -10   6     1137.55     1199.87     14.38 o 
   0 -10   6       55.09       50.28      6.09 o 
   1 -10   6       70.58       64.92      6.55 o 
   2 -10   6       15.51       14.45      6.44 o 
   3 -10   6        0.38       -1.79      7.10 o 
   4 -10   6      130.86      138.54     21.28 o 
   5 -10   6     1002.85     1041.05     24.13 o 
   6 -10   6      323.18      337.66     21.93 o 
  -5  -9   6       10.94       12.02     14.92 o 
  -4  -9   6      225.71      235.15     11.96 o 
  -3  -9   6      595.71      617.93     14.53 o 
  -2  -9   6      621.67      624.23     12.26 o 
  -1  -9   6      695.89      690.62     10.90 o 
   0  -9   6      730.44      759.02     10.87 o 
   1  -9   6       97.03       88.09      4.80 o 
   2  -9   6      156.55      161.70      4.93 o 
   3  -9   6       35.40       26.58      5.35 o 
   4  -9   6      425.93      456.83      8.47 o 
   5  -9   6     1803.49     1899.07     77.65 o 
   6  -9   6     1023.53     1057.66     33.16 o 
  -6  -8   6      645.38      656.77     16.72 o 
  -5  -8   6      320.58      325.81     11.90 o 
  -4  -8   6      909.53      927.74     20.03 o 
  -3  -8   6        4.14        2.83      8.82 o 
  -2  -8   6       38.44       21.60      7.53 o 
  -1  -8   6      578.14      588.96      8.93 o 
   0  -8   6     1392.55     1437.77     14.09 o 
   1  -8   6     1568.59     1619.82     13.54 o 
   2  -8   6      325.16      309.95      5.39 o 
   3  -8   6      237.39      235.40      4.75 o 
   4  -8   6      449.24      447.18      7.58 o 
   5  -8   6      812.52      867.81     10.31 o 
   6  -8   6       13.85       11.30     16.64 o 
   7  -8   6      227.03      203.33     21.40 o 
  -7  -7   6      769.05      815.42     21.29 o 
  -6  -7   6      991.44     1028.44     18.62 o 
  -5  -7   6      396.59      399.35     12.85 o 
  -4  -7   6        1.85        4.57      7.94 o 
  -3  -7   6       40.92       28.40      7.43 o 
  -2  -7   6       89.30       84.17      3.40 o 
  -1  -7   6       37.50       39.34      6.99 o 
   0  -7   6     3265.22     3384.15     36.11 o 
   1  -7   6     1833.08     1926.42     12.10 o 
   2  -7   6      613.28      663.22     10.74 o 
   3  -7   6      482.97      463.64      6.43 o 
   4  -7   6      281.88      274.09      5.27 o 
   5  -7   6        6.38        9.91     14.91 o 
   6  -7   6      497.79      474.05     21.69 o 
   7  -7   6        3.04        7.62     16.71 o 
   8  -7   6      770.39      792.84     29.53 o 
  -7  -6   6       78.82       64.05     11.20 o 
  -6  -6   6     1212.14     1330.14     30.61 o 
  -5  -6   6      723.17      716.97     13.95 o 
  -4  -6   6      731.33      774.82     13.66 o 
  -3  -6   6     2254.72     2313.80     22.26 o 
  -2  -6   6      572.93      539.34     15.02 o 
  -1  -6   6      139.92      141.74      4.00 o 
   0  -6   6     3051.71     3114.90     15.07 o 
   1  -6   6     1315.11     1344.11     11.94 o 
   2  -6   6      246.56      254.84      5.15 o 
   3  -6   6     1195.74     1282.17      9.49 o 
   4  -6   6      410.39      426.34      7.84 o 
   5  -6   6      531.37      515.24     45.59 o 
   6  -6   6      144.73      137.28     17.46 o 
   7  -6   6      457.73      445.99     21.90 o 
   8  -6   6      371.12      362.13     15.46 o 
  -8  -5   6        0.36       -1.07      9.28 o 
  -7  -5   6       29.83       26.86      9.90 o 
  -6  -5   6       11.26       14.58      7.75 o 
  -5  -5   6      578.99      603.43     12.19 o 
  -4  -5   6     1615.98     1576.85     24.42 o 
  -3  -5   6       61.51       50.08      4.67 o 
  -2  -5   6     1596.71     1657.39     17.06 o 
  -1  -5   6      115.52      110.99      3.16 o 
   0  -5   6      746.34      720.68      6.97 o 
   1  -5   6      303.92      318.69      3.16 o 
   2  -5   6        9.09        9.34      1.90 o 
   3  -5   6      667.59      683.56      5.63 o 
   4  -5   6     6995.36     7317.63     98.61 o 
   5  -5   6       61.60       69.71      9.23 o 
   6  -5   6        3.42        3.19      8.97 o 
   7  -5   6       28.09       33.79     10.51 o 
   8  -5   6      117.93      111.49     10.51 o 
  -9  -4   6        1.21       -1.52     12.66 o 
  -8  -4   6      329.03      339.31     14.95 o 
  -7  -4   6      485.62      457.73     12.58 o 
  -6  -4   6        1.45        1.20      6.29 o 
  -5  -4   6      467.29      514.61     10.23 o 
  -4  -4   6      785.37      818.90      9.80 o 
  -3  -4   6     1727.93     1775.69     17.08 o 
  -2  -4   6      566.64      563.43      7.49 o 
  -1  -4   6      202.80      188.62      3.64 o 
   0  -4   6      131.35      148.23      4.77 o 
   1  -4   6       13.28       11.73      1.05 o 
   2  -4   6        4.85        6.39      1.65 o 
   3  -4   6       33.17       30.61      3.55 o 
   4  -4   6     1082.83     1129.87     13.09 o 
   5  -4   6      773.59      770.09     26.17 o 
   6  -4   6      110.92      108.00     12.05 o 
   7  -4   6        0.30       -0.08      1.30 o 
   8  -4   6      307.44      308.49     26.42 o 
  -9  -3   6       39.03       24.12     12.32 o 
  -8  -3   6      351.71      348.20     10.68 o 
  -7  -3   6      808.57      833.26     17.73 o 
  -6  -3   6        7.17        6.82      5.88 o 
  -5  -3   6     3303.59     3431.63     17.49 o 
  -4  -3   6       29.72       20.77      2.10 o 
  -3  -3   6       35.84       29.60      3.51 o 
  -2  -3   6     1905.91     1955.54     10.14 o 
  -1  -3   6     2578.92     2662.25     10.67 o 
   0  -3   6      358.10      338.23      3.94 o 
   1  -3   6        0.56        1.31      1.40 o 
   2  -3   6       86.17       82.49      1.97 o 
   3  -3   6     3106.05     3153.80     16.32 o 
   4  -3   6      642.36      651.16      6.59 o 
   5  -3   6       39.19       38.48      6.21 o 
   6  -3   6        0.52        1.89      3.94 o 
   7  -3   6       33.77       31.62     10.66 o 
   8  -3   6      246.66      246.62     29.41 o 
  -9  -2   6      175.01      154.02     12.87 o 
  -8  -2   6      140.85      128.54     10.31 o 
  -7  -2   6      585.85      574.05     14.16 o 
  -6  -2   6       12.70       11.66      5.58 o 
  -5  -2   6      232.18      231.92      4.98 o 
  -4  -2   6       27.09       24.43      2.78 o 
  -3  -2   6      389.61      382.01      4.86 o 
  -2  -2   6      119.79      158.84      2.30 o 
  -1  -2   6     3485.79     3604.77     13.48 o 
   0  -2   6       14.73        9.31      1.64 o 
   1  -2   6      748.94      766.53      7.95 o 
   2  -2   6      218.06      233.79      1.96 o 
   3  -2   6      132.07      129.94      1.97 o 
   4  -2   6      139.66      149.17      2.79 o 
   5  -2   6       66.48       54.16      6.35 o 
   6  -2   6       42.13       34.57     10.34 o 
   7  -2   6      192.36      159.19     11.99 o 
   8  -2   6       69.70       60.36     14.28 o 
  -9  -1   6       40.48       31.92     11.08 o 
  -8  -1   6       54.51       65.38     12.74 o 
  -7  -1   6       68.02       54.35     11.12 o 
  -6  -1   6       45.63       32.04      8.98 o 
  -5  -1   6      407.98      415.40     19.94 o 
  -4  -1   6        8.67        8.75      2.67 o 
  -3  -1   6      586.12      631.13      6.71 o 
  -2  -1   6     2204.41     2258.95     10.24 o 
  -1  -1   6     1388.37     1272.81      7.49 o 
   0  -1   6      240.61      238.64      3.07 o 
   1  -1   6       79.15       61.21      3.35 o 
   2  -1   6        8.15        5.12      1.39 o 
   3  -1   6       78.98       78.59      2.00 o 
   4  -1   6      108.38      103.16      4.62 o 
   5  -1   6       31.76       32.44      5.50 o 
   6  -1   6       38.96       36.19      7.13 o 
   7  -1   6        2.46       -0.21     13.67 o 
   8  -1   6        4.50        7.21     15.45 o 
 -10   0   6      382.39      406.21     23.39 o 
  -9   0   6       47.84       39.26      8.42 o 
  -8   0   6        2.52        0.75      5.70 o 
  -7   0   6       84.14       73.54      5.59 o 
  -6   0   6      440.55      486.81     22.58 o 
  -5   0   6      207.20      226.63      5.59 o 
  -4   0   6     1038.68     1126.28     15.01 o 
  -3   0   6      385.22      367.00      4.89 o 
  -2   0   6     1769.33     1809.77      9.02 o 
  -1   0   6     3646.42     3768.24     20.56 o 
   0   0   6      196.72      214.11      1.88 o 
   1   0   6     1610.78     1778.32      9.46 o 
   2   0   6       23.17       21.27      1.77 o 
   3   0   6      141.36      120.04      3.07 o 
   4   0   6     1062.59     1042.60     12.01 o 
   5   0   6     2523.96     2510.12     21.76 o 
   6   0   6      655.00      672.85     16.71 o 
   7   0   6       16.66       14.01      8.50 o 
   8   0   6        0.33        1.67     16.26 o 
 -10   1   6      602.18      609.95     25.58 o 
  -9   1   6       68.05       66.92      8.15 o 
  -8   1   6       64.98       54.16      6.29 o 
  -7   1   6      122.38      115.86      5.33 o 
  -6   1   6      359.81      349.24      7.53 o 
  -5   1   6       14.10       14.40      1.81 o 
  -4   1   6        2.77        8.46      4.21 o 
  -3   1   6     1804.94     1811.77     17.18 o 
  -2   1   6     1301.38     1279.16     13.85 o 
  -1   1   6     1705.28     1734.49     10.26 o 
   0   1   6      475.73      444.81      6.24 o 
   1   1   6        4.51        5.88      1.84 o 
   2   1   6       65.27       59.10      2.17 o 
   3   1   6       78.97       69.15      4.31 o 
   4   1   6      734.09      760.91     11.35 o 
   5   1   6     1904.99     1960.02     26.60 o 
   6   1   6      406.66      420.90     10.32 o 
   7   1   6        1.83        1.48      9.73 o 
   8   1   6       14.57        7.26     11.59 o 
 -10   2   6      193.88      140.70     23.49 o 
  -9   2   6       29.90       25.56      7.47 o 
  -8   2   6        8.88        6.37      6.32 o 
  -7   2   6      619.93      641.46     10.44 o 
  -6   2   6     1768.69     1822.73     16.19 o 
  -5   2   6       18.73       22.98      3.40 o 
  -4   2   6     1114.38     1070.04     10.94 o 
  -3   2   6      585.08      599.55      7.38 o 
  -2   2   6      336.26      325.06      4.01 o 
  -1   2   6     1249.76     1179.62      7.04 o 
   0   2   6     1428.44     1427.75      9.45 o 
   1   2   6      276.82      282.00      2.97 o 
   2   2   6      230.68      233.38      3.56 o 
   3   2   6      186.21      188.19      5.38 o 
   4   2   6      474.14      473.41     13.65 o 
   5   2   6     1497.56     1536.71     17.42 o 
   6   2   6       86.13       72.68      7.57 o 
   7   2   6       63.49       60.98     10.54 o 
 -10   3   6       72.64       52.37     24.49 o 
  -9   3   6       10.02       11.07     17.01 o 
  -8   3   6      427.87      433.25     11.18 o 
  -7   3   6     2155.59     2245.03     72.16 o 
  -6   3   6     2638.31     2727.05     18.14 o 
  -5   3   6      274.60      261.60      6.80 o 
  -4   3   6        2.93        3.91      2.67 o 
  -3   3   6      561.60      592.78      5.10 o 
  -2   3   6       11.77       15.61      2.03 o 
  -1   3   6      594.53      591.91      4.64 o 
   0   3   6     5951.17     6002.16     43.80 o 
   1   3   6     3088.68     3146.03     13.08 o 
   2   3   6      717.56      718.12      6.86 o 
   3   3   6       12.83       15.64      3.51 o 
   4   3   6       66.06       52.29      4.73 o 
   5   3   6      199.99      195.19      6.30 o 
   6   3   6      360.21      365.68     12.82 o 
   7   3   6        4.07        4.65     10.47 o 
 -10   4   6      109.95      106.10     23.25 o 
  -9   4   6      151.31      137.15     18.15 o 
  -8   4   6        8.97       10.79      7.93 o 
  -7   4   6     1238.51     1333.78     22.00 o 
  -6   4   6     1836.66     1855.61     15.89 o 
  -5   4   6      369.57      372.93      7.31 o 
  -4   4   6       65.98       66.12      2.69 o 
  -3   4   6      334.22      320.86      4.48 o 
  -2   4   6      846.42      907.12      9.71 o 
  -1   4   6     2360.54     2389.03     20.32 o 
   0   4   6     2873.14     2837.13     17.25 o 
   1   4   6     1525.04     1555.46     12.88 o 
   2   4   6     1640.92     1636.05     15.61 o 
   3   4   6      669.77      682.99      9.84 o 
   4   4   6      227.46      223.29      6.02 o 
   5   4   6        3.39        2.68      6.64 o 
   6   4   6       41.91       42.34      8.72 o 
 -10   5   6      199.30      170.53     15.28 o 
  -9   5   6       33.75       20.27     12.29 o 
  -8   5   6       32.85       26.36      5.86 o 
  -7   5   6       22.15       17.03      5.28 o 
  -6   5   6      470.46      470.26      9.65 o 
  -5   5   6     1027.12     1035.41     12.47 o 
  -4   5   6     1563.12     1566.58     11.25 o 
  -3   5   6      817.72      817.49      6.51 o 
  -2   5   6     1106.30     1125.68     10.65 o 
  -1   5   6      105.07       96.99      3.35 o 
   0   5   6     1213.28     1277.85     12.56 o 
   1   5   6       95.69       82.03      4.50 o 
   2   5   6       57.87       48.47      5.16 o 
   3   5   6      907.67      926.92     12.59 o 
   4   5   6     1031.59     1069.43     22.68 o 
   5   5   6       48.87       39.04     10.26 o 
   6   5   6        4.14        5.07     12.65 o 
  -9   6   6       61.56       52.23     14.03 o 
  -8   6   6      174.71      163.24      7.06 o 
  -7   6   6      110.98      106.39      6.84 o 
  -6   6   6      260.07      261.88      6.87 o 
  -5   6   6     2027.64     2085.52     28.56 o 
  -4   6   6      887.24      909.84     14.95 o 
  -3   6   6     2383.37     2426.52     18.22 o 
  -2   6   6      588.03      596.30      8.03 o 
  -1   6   6       12.42        7.27      3.89 o 
   0   6   6        3.78        4.75      4.69 o 
   1   6   6       88.01       91.53      6.23 o 
   2   6   6       24.20       24.62      6.00 o 
   3   6   6     2060.74     2238.34     20.21 o 
   4   6   6     1669.57     1766.60     32.33 o 
   5   6   6      232.89      235.16     12.19 o 
  -9   7   6       62.66       51.10     11.42 o 
  -8   7   6      298.08      318.78     11.19 o 
  -7   7   6     1130.79     1165.98     19.31 o 
  -6   7   6        0.61       -0.14      6.31 o 
  -5   7   6      509.69      513.47     12.08 o 
  -4   7   6      679.59      705.54     15.56 o 
  -3   7   6      131.79      125.79      4.85 o 
  -2   7   6      688.41      693.24      9.39 o 
  -1   7   6      643.29      648.51      9.02 o 
   0   7   6      103.29       88.35      6.07 o 
   1   7   6      269.46      254.90      8.45 o 
   2   7   6       38.94       28.93      7.06 o 
   3   7   6      473.27      479.45     14.01 o 
   4   7   6      749.85      790.77     24.49 o 
  -8   8   6      523.51      555.24     14.44 o 
  -7   8   6      139.95      152.79     10.44 o 
  -6   8   6      163.88      142.28      8.35 o 
  -5   8   6       48.93       44.46      6.99 o 
  -4   8   6        1.63        2.90      6.61 o 
  -3   8   6        4.94        4.97      5.42 o 
  -2   8   6      104.72      104.40      7.68 o 
  -1   8   6     1741.46     1800.54     15.87 o 
   0   8   6      303.81      286.85      9.46 o 
   1   8   6        6.74        6.88      8.77 o 
   2   8   6        2.55        4.91      9.12 o 
   3   8   6       14.43       14.36     10.50 o 
  -7   9   6      299.08      304.24     11.91 o 
  -6   9   6        1.20        2.55      6.99 o 
  -5   9   6       34.76       24.85      8.45 o 
  -4   9   6      143.32      117.95      7.27 o 
  -3   9   6       74.18       56.76      6.75 o 
  -2   9   6      830.68      852.60     17.56 o 
  -1   9   6      194.44      217.94      7.50 o 
   0   9   6      193.29      183.87      8.46 o 
   1   9   6      102.49      102.72     12.75 o 
   2   9   6       32.80       25.65     12.87 o 
  -5  10   6        3.83       -0.65      7.78 o 
  -4  10   6      113.87      107.23      9.59 o 
  -3  10   6       24.89       17.64      9.28 o 
  -2  10   6      404.46      425.53      9.42 o 
  -1  10   6      396.41      385.64     10.43 o 
   0  10   6       24.30       21.35     12.28 o 
  -1 -11   7       17.86       17.50     18.31 o 
   0 -11   7      112.98       93.08     12.84 o 
   1 -11   7       88.59       95.80     16.08 o 
   2 -11   7       31.39       23.15     25.10 o 
   3 -11   7      421.89      396.26     25.32 o 
  -3 -10   7       33.02       25.16     13.05 o 
  -2 -10   7       12.57        5.92     12.36 o 
  -1 -10   7       16.30       13.38      9.88 o 
   0 -10   7       20.77       18.04      7.93 o 
   1 -10   7       66.85       66.40     13.24 o 
   2 -10   7      179.65      169.81     23.45 o 
   3 -10   7       10.06        5.73     18.38 o 
   4 -10   7       56.73       54.57     13.76 o 
   5 -10   7        1.00        1.08     54.18 o 
  -4  -9   7       18.16       10.21     12.69 o 
  -3  -9   7        4.66        6.50     11.40 o 
  -2  -9   7       75.05       66.85      9.96 o 
  -1  -9   7      589.64      600.82     11.18 o 
   0  -9   7        9.54       10.49      5.16 o 
   1  -9   7      589.59      616.61      9.41 o 
   2  -9   7       14.94       20.05     10.92 o 
   3  -9   7      103.39       95.14     17.14 o 
   4  -9   7       25.99       19.10     12.19 o 
   5  -9   7       12.00       15.87     19.09 o 
   6  -9   7       73.32       82.34     22.40 o 
  -5  -8   7       20.85       22.65     11.98 o 
  -4  -8   7       13.34        7.84     10.34 o 
  -3  -8   7       44.43       31.93      9.71 o 
  -2  -8   7      269.32      258.01      8.51 o 
  -1  -8   7       67.89       59.70      7.95 o 
   0  -8   7      107.74      109.95      4.09 o 
   1  -8   7     1771.95     1874.98     11.65 o 
   2  -8   7      665.09      659.12      7.25 o 
   3  -8   7      108.83       96.31      5.93 o 
   4  -8   7        5.71        5.58     10.18 o 
   5  -8   7       31.12       17.32     16.07 o 
   6  -8   7       10.04        6.09     16.85 o 
   7  -8   7       45.84       25.77     24.19 o 
  -6  -7   7       67.18       67.88     11.35 o 
  -5  -7   7      233.24      234.89      9.33 o 
  -4  -7   7      101.05       99.72      8.20 o 
  -3  -7   7      101.31       66.36      7.94 o 
  -2  -7   7       60.38       55.92      6.20 o 
  -1  -7   7       42.79       41.87      6.67 o 
   0  -7   7     1085.66     1085.99     10.68 o 
   1  -7   7      353.62      395.20      5.70 o 
   2  -7   7      177.35      182.86      3.33 o 
   3  -7   7       39.00       28.69      3.28 o 
   4  -7   7       31.49       37.26      7.36 o 
   5  -7   7       46.78       47.44      9.59 o 
   6  -7   7       83.58       81.36     13.20 o 
   7  -7   7      342.67      312.71     20.36 o 
  -7  -6   7       40.44       40.67     13.02 o 
  -6  -6   7      323.14      312.18     10.75 o 
  -5  -6   7      213.96      212.09      8.73 o 
  -4  -6   7     1694.43     1782.18     33.85 o 
  -3  -6   7      540.65      552.79     11.58 o 
  -2  -6   7      144.55      122.73      7.42 o 
  -1  -6   7       16.20       14.37      5.43 o 
   0  -6   7      130.95      132.14      2.42 o 
   1  -6   7     1557.64     1579.48      8.41 o 
   2  -6   7       72.21       76.42      2.27 o 
   3  -6   7       80.44       79.83      2.84 o 
   4  -6   7     1758.57     1874.05     12.93 o 
   5  -6   7      526.15      551.95     30.04 o 
   6  -6   7       15.32       14.18     10.91 o 
   7  -6   7      575.51      567.95     26.56 o 
   8  -6   7       86.31       86.60     14.27 o 
  -8  -5   7       16.19       11.06     13.05 o 
  -7  -5   7      146.41      132.43     10.39 o 
  -6  -5   7       59.56       49.08      8.72 o 
  -5  -5   7      591.49      577.43     15.04 o 
  -4  -5   7     1552.73     1658.13     14.31 o 
  -3  -5   7     1719.20     1762.65     22.83 o 
  -2  -5   7        3.75        7.40      1.93 o 
  -1  -5   7      184.73      198.89      3.35 o 
   0  -5   7       89.69       85.62      2.30 o 
   1  -5   7      147.51      135.04      2.59 o 
   2  -5   7      286.53      270.54      4.41 o 
   3  -5   7     1123.40     1157.60      9.97 o 
   4  -5   7     1855.56     1885.22     25.34 o 
   5  -5   7     2640.39     2667.14     31.81 o 
   6  -5   7        7.06       13.42     10.09 o 
   7  -5   7      210.77      184.61     11.78 o 
   8  -5   7       44.93       38.63     12.19 o 
  -8  -4   7        9.00        7.49     11.24 o 
  -7  -4   7      114.64      119.47      8.57 o 
  -6  -4   7      170.44      154.62      7.40 o 
  -5  -4   7     1300.50     1336.96     20.54 o 
  -4  -4   7     2295.57     2439.78     33.93 o 
  -3  -4   7     1526.56     1585.11     15.51 o 
  -2  -4   7      490.90      507.14      6.69 o 
  -1  -4   7     1113.48     1129.88     12.12 o 
   0  -4   7     1427.03     1429.78      6.48 o 
   1  -4   7      168.38      166.91      5.93 o 
   2  -4   7      374.82      376.44      6.34 o 
   3  -4   7      959.86     1013.67     18.05 o 
   4  -4   7      501.48      531.80      9.99 o 
   5  -4   7     1070.87     1078.04     19.67 o 
   6  -4   7      165.92      162.89      9.71 o 
   7  -4   7       53.54       54.19      9.93 o 
   8  -4   7      114.17      116.82     17.05 o 
  -9  -3   7      490.71      523.13     14.12 o 
  -8  -3   7      777.05      797.04     20.22 o 
  -7  -3   7      944.05      958.39     21.19 o 
  -6  -3   7        9.61        8.21      6.79 o 
  -5  -3   7      138.90      136.26      7.61 o 
  -4  -3   7     1215.16     1256.77     34.52 o 
  -3  -3   7       60.27       60.82      3.33 o 
  -2  -3   7      262.75      258.38      3.82 o 
  -1  -3   7     4229.99     4268.96     15.32 o 
   0  -3   7     4059.88     4033.65     20.00 o 
   1  -3   7     1252.32     1284.73      8.32 o 
   2  -3   7     2005.80     1976.99     16.92 o 
   3  -3   7       94.62      103.79      2.10 o 
   4  -3   7      604.48      593.45     10.86 o 
   5  -3   7     1032.20     1053.00     18.86 o 
   6  -3   7      593.12      574.77     12.90 o 
   7  -3   7      661.96      609.42     17.73 o 
   8  -3   7      420.07      441.74     17.34 o 
  -9  -2   7      914.17      957.34     17.41 o 
  -8  -2   7      432.02      449.07     11.70 o 
  -7  -2   7      727.10      784.53     13.79 o 
  -6  -2   7      984.14     1028.41     17.41 o 
  -5  -2   7      132.51      125.47      5.03 o 
  -4  -2   7       73.35       70.55      7.05 o 
  -3  -2   7       90.11       79.02      3.04 o 
  -2  -2   7      889.73      908.02      5.18 o 
  -1  -2   7     4539.05     4479.31     10.31 o 
   0  -2   7     6768.92     6837.03     18.16 o 
   1  -2   7     1523.85     1502.87      8.35 o 
   2  -2   7       79.23       80.65      2.66 o 
   3  -2   7      185.73      188.15      2.45 o 
   4  -2   7      308.56      300.78      5.85 o 
   5  -2   7      171.99      159.62     12.49 o 
   6  -2   7     2191.64     2101.44     44.99 o 
   7  -2   7      531.52      510.51     16.09 o 
   8  -2   7      413.20      408.13     16.63 o 
  -9  -1   7      629.07      628.43     44.56 o 
  -8  -1   7      309.10      304.68     10.89 o 
  -7  -1   7       20.35       10.13     12.31 o 
  -6  -1   7     2031.05     2114.12     37.75 o 
  -5  -1   7      611.66      594.22      7.46 o 
  -4  -1   7       29.47       23.54      3.48 o 
  -3  -1   7       14.68       14.97      2.71 o 
  -2  -1   7      427.38      432.88      4.30 o 
  -1  -1   7     1454.41     1451.63     12.62 o 
   0  -1   7     2801.43     2633.85     13.81 o 
   1  -1   7      374.79      364.74      5.74 o 
   2  -1   7      404.98      403.70      3.28 o 
   3  -1   7      758.21      766.40      5.77 o 
   4  -1   7       70.05       76.26      9.58 o 
   5  -1   7      175.73      176.65      6.88 o 
   6  -1   7      990.21     1083.34     16.36 o 
   7  -1   7      398.75      382.42     14.24 o 
   8  -1   7        5.23       -0.51      8.40 o 
  -9   0   7       28.35       23.80     10.63 o 
  -8   0   7       33.89       27.62      8.38 o 
  -7   0   7        4.34       -0.57     11.83 o 
  -6   0   7     2086.49     2181.84     29.07 o 
  -5   0   7     5658.21     5628.78     36.66 o 
  -4   0   7     1158.96     1175.56     11.33 o 
  -3   0   7      203.96      226.57      3.33 o 
  -2   0   7      410.36      452.51      4.50 o 
  -1   0   7       18.53       20.84      1.98 o 
   0   0   7      254.00      233.03      3.54 o 
   1   0   7      149.75      126.68      5.14 o 
   2   0   7     1076.36     1091.06      6.57 o 
   3   0   7     1831.42     1810.60     10.45 o 
   4   0   7     1389.84     1321.77     15.09 o 
   5   0   7      445.10      371.12      9.22 o 
   6   0   7      201.79      209.47      8.26 o 
   7   0   7       11.62       12.28      9.25 o 
   8   0   7        4.84        6.11     18.04 o 
 -10   1   7       14.49       13.57     24.36 o 
  -9   1   7       32.73       27.34      9.07 o 
  -8   1   7      307.82      291.50      8.34 o 
  -7   1   7        4.99        1.62      3.54 o 
  -6   1   7      384.92      399.66     10.44 o 
  -5   1   7     2325.15     2421.35     15.68 o 
  -4   1   7      374.08      386.43      6.90 o 
  -3   1   7       70.19       63.76      1.57 o 
  -2   1   7      439.42      423.50      5.85 o 
  -1   1   7      381.07      399.51      4.52 o 
   0   1   7      565.69      607.02      4.44 o 
   1   1   7     1664.43     1716.87     16.94 o 
   2   1   7     1151.51     1156.60      7.84 o 
   3   1   7     1109.77     1115.00     21.89 o 
   4   1   7      570.77      551.99     10.02 o 
   5   1   7       38.63       29.02      6.77 o 
   6   1   7       66.47       68.08      8.12 o 
   7   1   7       66.36       52.90     10.85 o 
 -10   2   7      317.56      336.38     24.26 o 
  -9   2   7       31.97       25.49     10.78 o 
  -8   2   7       28.29       27.06      6.76 o 
  -7   2   7       15.75       13.52      5.78 o 
  -6   2   7      507.10      510.39     11.12 o 
  -5   2   7      914.93      955.76     10.10 o 
  -4   2   7        2.68        2.85      2.73 o 
  -3   2   7       14.29       15.91      1.93 o 
  -2   2   7     1022.13     1036.35     11.30 o 
  -1   2   7     1014.38     1038.82      9.71 o 
   0   2   7      227.73      228.77      2.79 o 
   1   2   7      637.42      630.02      5.28 o 
   2   2   7        7.03        4.58      2.43 o 
   3   2   7        3.28        2.89      5.06 o 
   4   2   7        1.57       -0.59      2.67 o 
   5   2   7       28.36       24.56      6.68 o 
   6   2   7        3.85        3.91      9.58 o 
   7   2   7        8.45        8.41     12.56 o 
 -10   3   7      339.98      368.81     24.19 o 
  -9   3   7       78.92       66.75     10.70 o 
  -8   3   7       22.24       14.77      8.37 o 
  -7   3   7        3.19        1.86      7.54 o 
  -6   3   7        3.79        7.26      4.55 o 
  -5   3   7        7.14        8.11      4.44 o 
  -4   3   7       25.21       22.33      3.57 o 
  -3   3   7      225.62      214.53      3.60 o 
  -2   3   7     1097.65     1107.06     12.85 o 
  -1   3   7      368.04      353.62      5.21 o 
   0   3   7      358.24      347.39      4.88 o 
   1   3   7     2462.44     2564.23     11.74 o 
   2   3   7        2.71        3.44      2.78 o 
   3   3   7      215.70      192.79      6.25 o 
   4   3   7      156.19      146.20      5.29 o 
   5   3   7      103.57       91.00      6.73 o 
   6   3   7      109.49       92.43     10.04 o 
 -10   4   7      328.53      334.12     22.75 o 
  -9   4   7        2.30       -0.63     20.17 o 
  -8   4   7        6.88        7.06      8.97 o 
  -7   4   7       81.69       83.80      5.30 o 
  -6   4   7        3.12        3.66      4.68 o 
  -5   4   7       82.08       67.41      4.12 o 
  -4   4   7      133.45      124.31      5.64 o 
  -3   4   7       51.86       49.68      2.81 o 
  -2   4   7      675.53      691.35      9.43 o 
  -1   4   7      131.66      130.42      3.07 o 
   0   4   7       79.95       86.23      4.02 o 
   1   4   7      171.78      161.57      4.29 o 
   2   4   7       59.34       50.47      4.44 o 
   3   4   7        4.27        0.36      1.44 o 
   4   4   7      686.71      715.98     12.96 o 
   5   4   7      377.56      379.90     12.09 o 
   6   4   7       21.58       19.28     12.47 o 
  -9   5   7       75.51       52.02     13.47 o 
  -8   5   7      216.48      189.01      6.77 o 
  -7   5   7      151.35      139.78      6.11 o 
  -6   5   7       10.32        9.56      4.83 o 
  -5   5   7      894.05      914.75      9.57 o 
  -4   5   7     1162.72     1183.67     10.82 o 
  -3   5   7      760.50      772.47      7.60 o 
  -2   5   7       19.48       15.75      3.51 o 
  -1   5   7       77.35       76.38      3.70 o 
   0   5   7      274.09      268.99      8.41 o 
   1   5   7       63.57       50.48      5.20 o 
   2   5   7        5.05        7.34      5.68 o 
   3   5   7      224.06      222.22      6.75 o 
   4   5   7      264.67      252.92      9.15 o 
   5   5   7      734.41      782.77     15.29 o 
  -9   6   7        4.02        1.02     16.85 o 
  -8   6   7       17.87       16.31      7.52 o 
  -7   6   7      484.14      500.43     10.83 o 
  -6   6   7      133.18      118.43      6.10 o 
  -5   6   7      798.19      820.82     18.23 o 
  -4   6   7     1196.86     1192.31     11.93 o 
  -3   6   7       17.31       13.01      4.29 o 
  -2   6   7       23.90       21.99      4.33 o 
  -1   6   7       96.01       97.46      4.38 o 
   0   6   7       15.75       13.83      5.75 o 
   1   6   7        1.64        0.16      0.49 o 
   2   6   7      158.81      149.13      6.35 o 
   3   6   7      623.29      694.61     11.82 o 
   4   6   7      979.57     1033.43     23.11 o 
  -8   7   7      157.49      155.03     10.61 o 
  -7   7   7      191.95      214.12     10.32 o 
  -6   7   7      271.88      251.15     11.59 o 
  -5   7   7      139.38      125.44      8.32 o 
  -4   7   7     1147.21     1155.65     14.43 o 
  -3   7   7       57.59       43.74      5.53 o 
  -2   7   7      290.00      283.36      9.13 o 
  -1   7   7     1465.30     1494.17     17.84 o 
   0   7   7     1210.86     1287.11     14.82 o 
   1   7   7        1.63        0.84      5.54 o 
   2   7   7       28.10       23.19      8.42 o 
   3   7   7        1.21        5.15      8.39 o 
  -8   8   7      571.42      625.39     21.71 o 
  -7   8   7       64.13       67.67     10.76 o 
  -6   8   7       16.42       19.15     10.98 o 
  -5   8   7       50.36       44.04      8.00 o 
  -4   8   7       29.72       26.91      6.79 o 
  -3   8   7        0.76       -1.56      5.14 o 
  -2   8   7      452.53      469.78      9.66 o 
  -1   8   7      966.37      998.23     13.97 o 
   0   8   7     1570.70     1677.19     24.93 o 
   1   8   7        4.99       -1.10     12.95 o 
   2   8   7      163.15      157.11     13.16 o 
  -6   9   7      421.41      438.56     12.41 o 
  -5   9   7      247.38      240.94      9.60 o 
  -4   9   7       51.57       53.97      9.02 o 
  -3   9   7       22.17       14.41      8.74 o 
  -2   9   7       25.32       26.61      9.52 o 
  -1   9   7     1735.69     1888.90     20.27 o 
   0   9   7      412.24      432.64     11.85 o 
   1   9   7        5.45        8.65     13.41 o 
  -4  10   7      373.36      385.16     11.43 o 
  -3  10   7       12.11        7.69     10.52 o 
  -2  10   7        0.31        0.59      8.86 o 
  -2 -10   8       63.07       55.97     12.46 o 
  -1 -10   8       42.12       37.13     11.96 o 
   0 -10   8       95.08       98.02     11.44 o 
   1 -10   8      505.64      522.49     16.14 o 
   2 -10   8     1687.35     1850.66     44.94 o 
   3 -10   8      310.60      291.56     15.02 o 
   4 -10   8      106.86       91.14     15.41 o 
  -4  -9   8      390.40      406.04     14.38 o 
  -3  -9   8      368.54      369.88     10.47 o 
  -2  -9   8      316.94      294.78     11.09 o 
  -1  -9   8      827.77      876.88     16.74 o 
   0  -9   8      138.75      128.33      9.59 o 
   1  -9   8      332.56      311.30     12.19 o 
   2  -9   8     1088.09     1136.72     17.64 o 
   3  -9   8      225.20      215.88     13.27 o 
   4  -9   8      191.00      211.21     20.30 o 
   5  -9   8      592.95      648.37     27.90 o 
  -5  -8   8      178.64      170.38     13.80 o 
  -4  -8   8        3.16       -0.17      4.76 o 
  -3  -8   8      829.98      888.39     18.16 o 
  -2  -8   8      692.43      688.29     17.77 o 
  -1  -8   8     1108.93     1089.39     17.51 o 
   0  -8   8      619.19      626.38     13.34 o 
   1  -8   8       12.73       10.23      6.65 o 
   2  -8   8      275.08      257.88      8.88 o 
   3  -8   8        2.08        5.21     11.43 o 
   4  -8   8       10.67        8.90     12.31 o 
   5  -8   8      794.95      868.06     30.62 o 
   6  -8   8     1213.39     1351.62     39.00 o 
  -6  -7   8      581.25      596.97     15.16 o 
  -5  -7   8        6.81       11.21     10.97 o 
  -4  -7   8      232.62      214.61      8.90 o 
  -3  -7   8      849.92      852.23     18.05 o 
  -2  -7   8      640.24      658.77     13.34 o 
  -1  -7   8      237.74      257.86      8.99 o 
   0  -7   8     1013.07     1060.44     14.24 o 
   1  -7   8      159.45      157.22      4.18 o 
   2  -7   8      365.61      350.43     10.37 o 
   3  -7   8       12.44        9.72      6.36 o 
   4  -7   8       72.09       65.37     11.04 o 
   5  -7   8      562.10      561.80     17.15 o 
   6  -7   8      669.51      689.95     24.96 o 
   7  -7   8       11.10       10.41     17.74 o 
  -7  -6   8      142.97      160.81     12.29 o 
  -6  -6   8      666.09      685.15     19.13 o 
  -5  -6   8     1264.59     1314.71     19.46 o 
  -4  -6   8      261.58      260.12      6.81 o 
  -3  -6   8      506.04      523.05     10.37 o 
  -2  -6   8       24.81       24.95      4.75 o 
  -1  -6   8       23.84       15.18      3.90 o 
   0  -6   8      224.86      228.16      4.92 o 
   1  -6   8      953.97      989.79     13.74 o 
   2  -6   8        1.30        4.13      5.30 o 
   3  -6   8        5.61        6.75      5.50 o 
   4  -6   8       17.15       17.92      9.96 o 
   5  -6   8      590.64      581.67     24.87 o 
   6  -6   8      168.79      159.37     11.17 o 
   7  -6   8        4.07       11.81     15.35 o 
  -8  -5   8        3.77        5.98     13.25 o 
  -7  -5   8      204.94      205.46     10.58 o 
  -6  -5   8      377.63      381.63     11.20 o 
  -5  -5   8      345.67      336.25     10.12 o 
  -4  -5   8       21.93       12.00      6.01 o 
  -3  -5   8      116.42      114.03      6.80 o 
  -2  -5   8      604.91      588.41      8.81 o 
  -1  -5   8        6.41        2.31      1.98 o 
   0  -5   8      416.00      445.59      3.95 o 
   1  -5   8     1661.89     1664.07     14.47 o 
   2  -5   8      828.14      831.00     13.38 o 
   3  -5   8        8.88        7.37      4.57 o 
   4  -5   8        4.26        4.24      5.67 o 
   5  -5   8       24.84       15.26     10.30 o 
   6  -5   8       12.05       11.19     12.19 o 
   7  -5   8       38.00       37.73     15.58 o 
  -8  -4   8      595.15      584.02     17.10 o 
  -7  -4   8        3.67        2.64      5.58 o 
  -6  -4   8       29.22       24.51      8.22 o 
  -5  -4   8      481.62      488.89     10.99 o 
  -4  -4   8       12.79        9.72      3.97 o 
  -3  -4   8       78.42       81.02      3.03 o 
  -2  -4   8       21.11       20.02      2.45 o 
  -1  -4   8       45.63       41.59      2.14 o 
   0  -4   8     2210.65     2216.46     22.45 o 
   1  -4   8      660.00      663.68      7.42 o 
   2  -4   8     1182.35     1208.36     15.86 o 
   3  -4   8       50.15       37.93      4.98 o 
   4  -4   8       46.73       37.39      5.29 o 
   5  -4   8       39.58       37.38      8.75 o 
   6  -4   8      104.63       87.68     11.38 o 
   7  -4   8      292.01      305.02     15.16 o 
  -9  -3   8      146.73      153.11     13.61 o 
  -8  -3   8      485.76      485.50     13.32 o 
  -7  -3   8       64.67       52.86      8.78 o 
  -6  -3   8       11.12        9.40      7.04 o 
  -5  -3   8       14.58        9.61      5.99 o 
  -4  -3   8      644.05      652.99     12.22 o 
  -3  -3   8       14.40        8.13      2.95 o 
  -2  -3   8       87.86       83.32      2.23 o 
  -1  -3   8      289.43      300.44      3.31 o 
   0  -3   8     1073.67     1105.03     10.78 o 
   1  -3   8     1311.38     1340.66     10.34 o 
   2  -3   8       19.07       17.36      4.31 o 
   3  -3   8     1561.69     1463.29     15.03 o 
   4  -3   8      238.71      230.11     12.10 o 
   5  -3   8        1.57        3.29     12.71 o 
   6  -3   8      504.53      492.70     15.39 o 
   7  -3   8      464.72      441.90     15.60 o 
  -9  -2   8      217.94      210.59     10.38 o 
  -8  -2   8      225.77      222.26      9.09 o 
  -7  -2   8      249.07      222.80      8.22 o 
  -6  -2   8        4.29        6.03      6.42 o 
  -5  -2   8      323.15      335.87     14.38 o 
  -4  -2   8      407.76      387.61     11.24 o 
  -3  -2   8       76.65       71.62      3.29 o 
  -2  -2   8      225.98      220.77      2.63 o 
  -1  -2   8      222.70      214.58      4.10 o 
   0  -2   8     1533.61     1549.95      8.09 o 
   1  -2   8       31.88       30.34      2.51 o 
   2  -2   8      450.25      461.01      6.11 o 
   3  -2   8       23.06       24.34      2.34 o 
   4  -2   8      352.98      339.09      7.41 o 
   5  -2   8       41.88       30.88      9.32 o 
   6  -2   8      605.71      646.09     23.82 o 
   7  -2   8      468.90      469.98     24.21 o 
  -9  -1   8      158.28      142.28      9.28 o 
  -8  -1   8       52.19       45.04      7.14 o 
  -7  -1   8      439.17      425.53     10.73 o 
  -6  -1   8       10.87       14.19      5.08 o 
  -5  -1   8     2381.30     2442.07     30.10 o 
  -4  -1   8     1979.44     2046.88     16.56 o 
  -3  -1   8       18.77       16.59      2.87 o 
  -2  -1   8      306.31      323.99      3.48 o 
  -1  -1   8       16.15       12.62      1.47 o 
   0  -1   8       48.51       57.52      2.31 o 
   1  -1   8     2943.41     2950.39     19.47 o 
   2  -1   8      721.87      731.44      6.60 o 
   3  -1   8      377.18      405.70      8.03 o 
   4  -1   8      267.09      265.65      9.58 o 
   5  -1   8       39.63       31.03      7.41 o 
   6  -1   8      662.44      717.68     14.03 o 
   7  -1   8      500.08      477.55     15.95 o 
  -9   0   8       11.45        6.36     11.69 o 
  -8   0   8        2.17        1.99      9.67 o 
  -7   0   8       12.43        9.27      6.83 o 
  -6   0   8     1130.92     1100.30     18.14 o 
  -5   0   8     3755.38     3807.86     27.93 o 
  -4   0   8      969.00      968.57     11.01 o 
  -3   0   8       51.15       51.47      2.10 o 
  -2   0   8      336.01      337.10      4.44 o 
  -1   0   8       68.09       77.34      1.81 o 
   0   0   8        1.04        1.37      1.48 o 
   1   0   8     1688.83     1690.97     14.68 o 
   2   0   8     3507.01     3557.00     33.33 o 
   3   0   8     2231.22     2204.14     22.40 o 
   4   0   8      167.08      180.08      8.92 o 
   5   0   8      112.80      100.44      7.51 o 
   6   0   8       47.20       29.73      9.11 o 
   7   0   8      381.81      412.61     11.89 o 
  -9   1   8      821.54      855.52     37.78 o 
  -8   1   8       52.36       42.98      9.37 o 
  -7   1   8        2.17        0.30      1.41 o 
  -6   1   8       16.56        9.82      5.56 o 
  -5   1   8     1106.93     1142.26     22.43 o 
  -4   1   8     1452.04     1467.28     10.90 o 
  -3   1   8      186.70      179.13      4.11 o 
  -2   1   8      677.62      713.57      6.87 o 
  -1   1   8     2199.92     2300.60     12.43 o 
   0   1   8      111.68      108.17      2.20 o 
   1   1   8     1187.69     1199.34      6.63 o 
   2   1   8     1350.03     1463.80     18.96 o 
   3   1   8      377.12      371.05      7.93 o 
   4   1   8      282.61      279.87     11.94 o 
   5   1   8      350.46      357.37      9.65 o 
   6   1   8      244.32      240.74      9.63 o 
   7   1   8       16.83       12.17     12.83 o 
  -9   2   8      830.45      884.13     23.83 o 
  -8   2   8       80.49       69.54     11.44 o 
  -7   2   8       44.10       33.44      9.27 o 
  -6   2   8      160.49      146.71      9.69 o 
  -5   2   8        6.75        1.81      4.01 o 
  -4   2   8     2310.74     2370.55     14.50 o 
  -3   2   8     1619.72     1598.08     16.68 o 
  -2   2   8     1681.51     1728.76     11.13 o 
  -1   2   8     2878.39     2959.38     13.42 o 
   0   2   8      223.17      213.41      3.95 o 
   1   2   8      147.52      153.10      2.59 o 
   2   2   8      847.74      861.70      7.37 o 
   3   2   8       11.76       16.77      4.54 o 
   4   2   8      349.60      322.31     11.53 o 
   5   2   8     1552.40     1654.91     29.61 o 
   6   2   8     1198.16     1253.80     48.04 o 
  -9   3   8      990.02     1052.92     19.09 o 
  -8   3   8       62.18       59.36      9.43 o 
  -7   3   8       41.27       31.55      7.57 o 
  -6   3   8      903.00      898.50     13.56 o 
  -5   3   8      184.05      173.56      5.20 o 
  -4   3   8      398.00      398.59     11.27 o 
  -3   3   8     2181.73     2277.41     18.53 o 
  -2   3   8     1257.40     1248.36      8.82 o 
  -1   3   8     1769.96     1774.17     12.44 o 
   0   3   8      442.65      448.23      4.68 o 
   1   3   8      369.28      373.97      5.57 o 
   2   3   8       68.10       62.84      3.14 o 
   3   3   8        1.60        1.73      5.47 o 
   4   3   8      213.13      218.41      7.90 o 
   5   3   8     1190.23     1198.89     22.58 o 
   6   3   8      711.36      682.93     14.97 o 
  -9   4   8      193.35      200.65     11.98 o 
  -8   4   8      236.33      205.59      9.27 o 
  -7   4   8      150.19      142.33      6.21 o 
  -6   4   8     1223.68     1325.30     15.40 o 
  -5   4   8      380.05      347.05      6.54 o 
  -4   4   8      105.09       98.59      5.78 o 
  -3   4   8      697.65      703.84      8.13 o 
  -2   4   8      210.42      207.55      3.76 o 
  -1   4   8      231.96      233.27      3.84 o 
   0   4   8     2130.22     2172.87     14.13 o 
   1   4   8     1425.32     1507.38     11.99 o 
   2   4   8      236.61      246.04      7.21 o 
   3   4   8       97.45       92.22      8.11 o 
   4   4   8        6.30        5.99      8.62 o 
   5   4   8      753.49      832.36     15.46 o 
  -9   5   8       19.09       25.30     20.03 o 
  -8   5   8       69.19       64.84      7.49 o 
  -7   5   8      605.29      620.59     11.69 o 
  -6   5   8     1565.79     1581.16     24.87 o 
  -5   5   8      558.82      585.45     12.69 o 
  -4   5   8      282.98      271.40      5.69 o 
  -3   5   8       10.24        7.51      4.64 o 
  -2   5   8        6.66        5.51      3.61 o 
  -1   5   8        2.98        2.36      3.23 o 
   0   5   8      789.85      834.67      8.84 o 
   1   5   8     1068.44     1112.96     13.82 o 
   2   5   8      179.68      167.09      6.04 o 
   3   5   8       18.73       14.94      7.73 o 
   4   5   8       37.98       26.42     12.48 o 
   5   5   8       31.92       26.32     16.04 o 
  -8   6   8      119.69      115.19      8.80 o 
  -7   6   8      464.87      459.69     10.23 o 
  -6   6   8      392.89      397.24      9.36 o 
  -5   6   8      356.49      346.52     11.48 o 
  -4   6   8        2.41        2.00      4.36 o 
  -3   6   8        6.24        4.47      5.96 o 
  -2   6   8      267.42      266.53      6.84 o 
  -1   6   8        1.80        1.00      1.52 o 
   0   6   8     1117.92     1142.17     13.31 o 
   1   6   8      950.71      998.85     14.19 o 
   2   6   8        3.91        4.94      8.95 o 
   3   6   8       15.11       17.65     10.88 o 
   4   6   8        1.38       -0.61      7.51 o 
  -8   7   8        5.28        0.08      4.23 o 
  -7   7   8       48.09       26.64     10.48 o 
  -6   7   8      191.81      187.13     11.43 o 
  -5   7   8        8.25        8.16      7.15 o 
  -4   7   8      222.26      210.59      7.14 o 
  -3   7   8       44.52       38.97      6.88 o 
  -2   7   8       69.61       71.22      7.08 o 
  -1   7   8       45.03       34.78      7.16 o 
   0   7   8      273.33      268.60      7.58 o 
   1   7   8       35.83       27.31     11.03 o 
   2   7   8        3.71        7.22     10.78 o 
   3   7   8       22.23       21.66     13.69 o 
  -7   8   8      111.93      102.86     13.42 o 
  -6   8   8       72.42       55.41      9.72 o 
  -5   8   8      517.55      510.14     10.92 o 
  -4   8   8      113.97      106.15      7.97 o 
  -3   8   8       61.97       46.04      8.00 o 
  -2   8   8      173.74      161.73      7.91 o 
  -1   8   8      138.04      116.57      8.72 o 
   0   8   8      113.34       99.26      9.57 o 
   1   8   8       14.56       16.37     12.46 o 
  -5   9   8      427.99      474.55     11.44 o 
  -4   9   8      265.23      272.80      9.36 o 
  -3   9   8       80.41       61.56     10.15 o 
  -2   9   8      188.73      166.30     10.08 o 
  -1   9   8       31.54       30.62     10.45 o 
  -1 -10   9      108.40       99.27     10.96 o 
   0 -10   9       80.93       61.61     10.48 o 
   1 -10   9       14.81       11.76     12.57 o 
   2 -10   9      256.46      251.68     16.13 o 
   3 -10   9      163.02      161.35     14.99 o 
  -3  -9   9      263.44      262.30     11.77 o 
  -2  -9   9      741.27      741.82     13.52 o 
  -1  -9   9      162.45      170.97      8.51 o 
   0  -9   9       24.92       28.15      9.22 o 
   1  -9   9        5.45        4.61     10.28 o 
   2  -9   9      252.65      256.40     10.36 o 
   3  -9   9      223.53      209.03     14.34 o 
   4  -9   9       73.60       58.38     17.00 o 
  -5  -8   9      149.51      155.80     15.26 o 
  -4  -8   9       31.51       20.65     12.34 o 
  -3  -8   9      700.08      697.76     15.45 o 
  -2  -8   9     1182.00     1297.19     30.01 o 
  -1  -8   9      201.22      196.68      7.58 o 
   0  -8   9      107.57       95.41      7.46 o 
   1  -8   9       94.70       93.84      7.74 o 
   2  -8   9        2.53       -1.02      3.91 o 
   3  -8   9       94.13       86.53     11.65 o 
   4  -8   9       28.69       23.78     12.45 o 
   5  -8   9      248.39      246.21     21.34 o 
  -6  -7   9      237.94      242.05     13.53 o 
  -5  -7   9       88.47       76.39     11.86 o 
  -4  -7   9        3.47        5.86     12.80 o 
  -3  -7   9      430.23      428.39      8.50 o 
  -2  -7   9      960.90      997.74     13.90 o 
  -1  -7   9       13.89       15.16      6.43 o 
   0  -7   9       34.16       40.49      6.45 o 
   1  -7   9     1529.69     1512.51     20.63 o 
   2  -7   9      556.82      575.23     10.24 o 
   3  -7   9        6.33        7.45      8.77 o 
   4  -7   9      667.95      641.71     17.54 o 
   5  -7   9      207.19      192.84     19.48 o 
   6  -7   9      570.67      551.25     18.47 o 
  -7  -6   9      591.76      602.51     19.05 o 
  -6  -6   9      987.37     1033.88     18.67 o 
  -5  -6   9      940.52      951.77     17.09 o 
  -4  -6   9      163.67      178.83     11.09 o 
  -3  -6   9      151.39      145.66      6.14 o 
  -2  -6   9      157.20      152.77      6.16 o 
  -1  -6   9      406.93      398.47      6.68 o 
   0  -6   9      420.32      439.20      8.27 o 
   1  -6   9     3348.14     3567.34     34.74 o 
   2  -6   9     2110.35     2124.63     18.20 o 
   3  -6   9       49.58       46.42      5.72 o 
   4  -6   9       86.30       79.59      9.69 o 
   5  -6   9      160.33      151.87     16.35 o 
   6  -6   9       10.27       13.43     15.36 o 
  -7  -5   9      473.15      495.43     13.55 o 
  -6  -5   9      230.95      244.78     13.87 o 
  -5  -5   9      128.37      123.65      8.80 o 
  -4  -5   9      469.00      486.87     11.41 o 
  -3  -5   9      117.45      115.87      4.97 o 
  -2  -5   9       28.32       18.89      3.82 o 
  -1  -5   9       32.20       19.32      4.07 o 
   0  -5   9     1122.82     1106.27     11.67 o 
   1  -5   9     1788.18     1848.93     14.59 o 
   2  -5   9     2797.67     2944.13     18.26 o 
   3  -5   9      139.16      145.73      7.64 o 
   4  -5   9        9.11        8.42     10.24 o 
   5  -5   9      347.82      362.42     13.73 o 
   6  -5   9       58.05       54.94     11.81 o 
   7  -5   9      174.16      198.32     15.83 o 
  -8  -4   9       81.72       77.95     12.18 o 
  -7  -4   9      326.74      330.62     17.96 o 
  -6  -4   9       10.43        5.03     11.11 o 
  -5  -4   9      374.75      401.10     12.47 o 
  -4  -4   9     2177.39     2249.02     23.45 o 
  -3  -4   9     1841.22     1838.23     14.40 o 
  -2  -4   9      296.40      296.17      5.23 o 
  -1  -4   9        2.79        5.04      3.90 o 
   0  -4   9       63.25       67.54      3.96 o 
   1  -4   9      262.96      256.15      6.92 o 
   2  -4   9      418.90      415.41      7.71 o 
   3  -4   9      106.14      109.53      6.59 o 
   4  -4   9      483.26      457.28      9.36 o 
   5  -4   9     1161.78     1247.93     23.02 o 
   6  -4   9      318.93      330.98     20.17 o 
   7  -4   9      320.92      297.47     17.09 o 
  -8  -3   9       13.97        5.59     12.94 o 
  -7  -3   9       24.44       27.17      9.60 o 
  -6  -3   9      174.63      140.00      8.02 o 
  -5  -3   9       58.70       47.39      6.92 o 
  -4  -3   9     3273.57     3183.18     84.65 o 
  -3  -3   9     2552.16     2491.92     28.67 o 
  -2  -3   9      636.54      624.03      8.64 o 
  -1  -3   9       41.90       46.10      3.44 o 
   0  -3   9        3.31        0.88      2.23 o 
   1  -3   9      292.95      278.31      5.67 o 
   2  -3   9      673.11      700.90      7.86 o 
   3  -3   9      849.60      824.97     21.92 o 
   4  -3   9     1230.61     1208.85     27.09 o 
   5  -3   9      790.93      731.33     25.36 o 
   6  -3   9      386.31      406.67     25.89 o 
   7  -3   9       22.69       19.98     16.62 o 
  -9  -2   9      373.68      392.18     12.60 o 
  -8  -2   9      278.53      238.33      8.58 o 
  -7  -2   9        1.72        3.70     10.20 o 
  -6  -2   9      492.15      490.41     13.37 o 
  -5  -2   9      108.64      105.49      7.03 o 
  -4  -2   9     1022.67     1065.74     18.69 o 
  -3  -2   9     1554.64     1592.95     11.10 o 
  -2  -2   9        4.50        8.09      1.50 o 
  -1  -2   9       14.05       11.66      2.46 o 
   0  -2   9     2591.95     2661.20     13.62 o 
   1  -2   9        0.60        1.14      3.41 o 
   2  -2   9        3.17        2.91      3.20 o 
   3  -2   9      488.16      497.08      9.20 o 
   4  -2   9      352.79      363.07      8.26 o 
   5  -2   9      257.92      232.27     11.08 o 
   6  -2   9       76.47       65.51     13.58 o 
   7  -2   9       24.48       24.36     15.70 o 
  -9  -1   9      215.33      207.16      9.89 o 
  -8  -1   9      300.94      285.58      8.25 o 
  -7  -1   9      266.39      257.97      8.21 o 
  -6  -1   9       20.41       14.41      5.40 o 
  -5  -1   9       90.60       87.59      5.93 o 
  -4  -1   9      374.90      391.54     10.89 o 
  -3  -1   9      206.20      192.04      4.68 o 
  -2  -1   9        5.33        7.33      1.84 o 
  -1  -1   9      366.88      359.66      3.04 o 
   0  -1   9     1549.76     1550.08     20.51 o 
   1  -1   9     1312.53     1340.18     11.03 o 
   2  -1   9      983.30      974.61     14.00 o 
   3  -1   9      257.19      257.10     10.56 o 
   4  -1   9       65.81       39.86      6.20 o 
   5  -1   9       23.03       17.63      7.99 o 
   6  -1   9       41.33       34.72     10.99 o 
   7  -1   9      105.08       93.90     18.03 o 
  -9   0   9      992.93     1029.39     14.91 o 
  -8   0   9      356.58      348.22      9.59 o 
  -7   0   9      518.97      501.78      9.40 o 
  -6   0   9        6.24        5.15      5.25 o 
  -5   0   9        1.00        2.18      4.48 o 
  -4   0   9        1.59        2.63      3.53 o 
  -3   0   9      233.84      238.26      6.86 o 
  -2   0   9       57.49       46.67      4.70 o 
  -1   0   9      732.91      747.18      7.39 o 
   0   0   9      564.06      574.66      5.90 o 
   1   0   9      435.61      437.98      4.69 o 
   2   0   9      323.07      334.93      6.14 o 
   3   0   9      677.36      663.28     13.16 o 
   4   0   9        4.34        3.43      7.08 o 
   5   0   9        2.87        8.24      8.40 o 
   6   0   9      160.86      141.53     10.38 o 
  -9   1   9       94.87       89.69     10.74 o 
  -8   1   9      280.97      274.48     11.15 o 
  -7   1   9      510.13      497.17     11.88 o 
  -6   1   9        8.57        4.32      6.36 o 
  -5   1   9      316.46      323.71      9.35 o 
  -4   1   9        2.44        1.60      1.95 o 
  -3   1   9      199.61      198.32      6.53 o 
  -2   1   9     1169.98     1221.47      7.79 o 
  -1   1   9       62.01       61.37      2.13 o 
   0   1   9      703.02      733.40      9.72 o 
   1   1   9        5.38        5.64      2.03 o 
   2   1   9      431.17      424.63      7.17 o 
   3   1   9       17.12        7.90      5.87 o 
   4   1   9       12.93        9.99      6.98 o 
   5   1   9        9.07       11.71      8.56 o 
   6   1   9      459.88      474.47     15.59 o 
  -9   2   9      256.00      239.39     16.66 o 
  -8   2   9       74.69       51.11     13.12 o 
  -7   2   9      155.79      129.03      8.50 o 
  -6   2   9        2.03        4.13      7.56 o 
  -5   2   9      291.03      287.36      6.55 o 
  -4   2   9       63.00       53.93      4.38 o 
  -3   2   9      387.97      396.24      6.81 o 
  -2   2   9      725.24      749.81      5.56 o 
  -1   2   9        3.70        4.49      2.98 o 
   0   2   9       68.12       64.82      3.01 o 
   1   2   9        2.49        1.59      2.37 o 
   2   2   9        0.99        1.01      2.92 o 
   3   2   9      137.21      112.11      6.19 o 
   4   2   9       22.49       16.59      7.94 o 
   5   2   9      179.84      172.25     12.42 o 
   6   2   9      755.50      818.68     20.60 o 
  -9   3   9      363.60      354.30     17.20 o 
  -8   3   9      117.78       93.83     13.33 o 
  -7   3   9        4.47        0.86      6.14 o 
  -6   3   9      303.88      305.63      8.02 o 
  -5   3   9     1245.60     1265.61     13.28 o 
  -4   3   9       14.29        7.50      4.56 o 
  -3   3   9     1382.06     1441.53     13.92 o 
  -2   3   9      825.54      834.91      8.28 o 
  -1   3   9      373.95      384.85      5.86 o 
   0   3   9      428.84      437.59      5.74 o 
   1   3   9      153.18      165.09      5.02 o 
   2   3   9      280.47      257.32      8.64 o 
   3   3   9        0.52       -0.30      7.58 o 
   4   3   9      113.98      106.23     10.83 o 
   5   3   9      153.18      123.28     13.60 o 
  -9   4   9       18.03       14.24     18.36 o 
  -8   4   9      258.43      269.63     15.06 o 
  -7   4   9      498.51      492.95     11.49 o 
  -6   4   9       28.68       22.88      5.53 o 
  -5   4   9      253.97      266.52      6.54 o 
  -4   4   9       15.39       13.03      5.40 o 
  -3   4   9      900.83      922.06      8.62 o 
  -2   4   9      208.70      200.86      4.91 o 
  -1   4   9        4.59        4.74      4.33 o 
   0   4   9      624.57      624.58      8.69 o 
   1   4   9     2586.80     2695.62     23.27 o 
   2   4   9      289.28      311.36      8.62 o 
   3   4   9        4.99        0.40      4.82 o 
   4   4   9      334.11      341.12     13.31 o 
   5   4   9      196.22      201.37     16.84 o 
  -8   5   9      432.91      440.63     10.38 o 
  -7   5   9      647.73      666.05     11.54 o 
  -6   5   9      620.74      632.75      9.65 o 
  -5   5   9      312.81      306.60      6.65 o 
  -4   5   9       97.64       94.45      5.34 o 
  -3   5   9        6.00        5.76      5.06 o 
  -2   5   9        4.49        4.84      5.00 o 
  -1   5   9        6.34        6.64      5.62 o 
   0   5   9      192.79      193.53      5.76 o 
   1   5   9     1642.24     1801.25     25.97 o 
   2   5   9      390.08      422.29     16.15 o 
   3   5   9       27.50        6.70     19.20 o 
   4   5   9        0.68        0.44     11.50 o 
  -8   6   9      357.47      366.01      9.87 o 
  -7   6   9      438.79      429.37     10.19 o 
  -6   6   9      121.18      114.73      7.76 o 
  -5   6   9      316.72      320.34      8.61 o 
  -4   6   9      915.66      960.54     22.46 o 
  -3   6   9      248.82      256.49      7.07 o 
  -2   6   9       49.74       39.94      6.50 o 
  -1   6   9        9.28        8.63      6.76 o 
   0   6   9      516.48      513.58     10.55 o 
   1   6   9     1462.75     1591.65     17.42 o 
   2   6   9     1100.36     1172.76     20.91 o 
   3   6   9        4.20        5.39     23.50 o 
  -7   7   9        3.54        2.38     10.66 o 
  -6   7   9        1.29        4.69     10.23 o 
  -5   7   9      491.03      503.52     14.66 o 
  -4   7   9     1292.11     1392.08     16.61 o 
  -3   7   9     1380.72     1464.18     16.72 o 
  -2   7   9       28.81       27.06      7.58 o 
  -1   7   9        0.12       -0.36      4.86 o 
   0   7   9        5.63        7.17      8.70 o 
   1   7   9       58.85       54.04      9.41 o 
   2   7   9       88.47       97.86     13.87 o 
  -6   8   9      189.76      176.56     10.70 o 
  -5   8   9      147.61      136.64     10.45 o 
  -4   8   9      911.87      993.58     15.09 o 
  -3   8   9      670.44      671.43     12.55 o 
  -2   8   9       31.47       21.48      9.59 o 
  -1   8   9       39.57       39.21     10.53 o 
   0   8   9      106.36       98.29     11.04 o 
  -2  -9  10      105.18       96.75     11.18 o 
  -1  -9  10      152.45      137.82     10.62 o 
   0  -9  10       42.78       25.73     10.51 o 
   1  -9  10       32.67       34.37     11.69 o 
   2  -9  10      620.80      650.18     18.69 o 
   3  -9  10      665.76      677.25     19.98 o 
  -4  -8  10      653.35      673.58     16.59 o 
  -3  -8  10       21.59       16.44     11.51 o 
  -2  -8  10        2.12        0.19      1.90 o 
  -1  -8  10        1.68        2.12      9.12 o 
   0  -8  10        8.45        7.28      9.04 o 
   1  -8  10        2.79        2.73      8.69 o 
   2  -8  10      603.19      639.51     18.19 o 
   3  -8  10      318.97      308.99     11.09 o 
   4  -8  10       85.29       74.94     16.31 o 
  -5  -7  10       24.25       14.86     13.14 o 
  -4  -7  10        6.41       10.28     12.29 o 
  -3  -7  10       83.51       80.03     12.26 o 
  -2  -7  10        9.76        6.98      7.68 o 
  -1  -7  10       98.44       89.56      7.43 o 
   0  -7  10      234.15      240.37      8.84 o 
   1  -7  10       52.14       56.25      6.34 o 
   2  -7  10      684.27      728.39     11.74 o 
   3  -7  10       27.38       29.03     11.82 o 
   4  -7  10      255.04      236.72     13.97 o 
   5  -7  10       60.44       57.99     16.77 o 
  -6  -6  10      106.34      105.33     12.81 o 
  -5  -6  10        2.02        0.69     15.45 o 
  -4  -6  10       39.49       38.78     10.13 o 
  -3  -6  10      279.52      291.46      7.73 o 
  -2  -6  10       78.75       73.53      6.41 o 
  -1  -6  10        1.17        0.77      3.18 o 
   0  -6  10       22.99       16.20      5.37 o 
   1  -6  10      104.72       98.17      5.48 o 
   2  -6  10      534.83      547.90      8.90 o 
   3  -6  10      141.96      133.15      8.27 o 
   4  -6  10       61.63       62.76     11.60 o 
   5  -6  10        2.34       -5.36      8.86 o 
   6  -6  10       65.20       51.97     18.24 o 
  -7  -5  10      331.41      331.90     13.48 o 
  -6  -5  10       30.56       19.11     12.26 o 
  -5  -5  10       25.57       24.45     10.17 o 
  -4  -5  10        4.63        8.19      8.17 o 
  -3  -5  10      931.45      994.29     22.47 o 
  -2  -5  10      599.82      622.82     12.21 o 
  -1  -5  10      140.86      111.79      5.89 o 
   0  -5  10        6.75        2.56      4.84 o 
   1  -5  10      101.44       90.60      4.67 o 
   2  -5  10      274.51      270.19      6.94 o 
   3  -5  10      242.83      250.33     14.59 o 
   4  -5  10       19.24       16.81     11.69 o 
   5  -5  10       85.87       78.06     12.67 o 
   6  -5  10      114.91      120.21     15.21 o 
  -7  -4  10       55.24       45.68     11.49 o 
  -6  -4  10       61.60       62.44     10.22 o 
  -5  -4  10        5.03        0.62      5.01 o 
  -4  -4  10      879.29      911.34     16.87 o 
  -3  -4  10      879.99      910.74     18.41 o 
  -2  -4  10      781.08      779.29     11.03 o 
  -1  -4  10      636.05      621.89      9.21 o 
   0  -4  10      976.17      967.11     10.74 o 
   1  -4  10        9.46        8.74      4.75 o 
   2  -4  10       22.38       20.73      5.92 o 
   3  -4  10      659.08      658.83     15.65 o 
   4  -4  10      702.42      710.29     17.18 o 
   5  -4  10      114.32       91.07     15.03 o 
   6  -4  10      292.58      295.52     20.11 o 
  -8  -3  10       75.37       78.00     12.91 o 
  -7  -3  10       46.63       40.35     10.06 o 
  -6  -3  10        6.32        4.89      8.96 o 
  -5  -3  10       40.42       29.51      7.58 o 
  -4  -3  10      197.52      198.56      7.06 o 
  -3  -3  10     2889.95     2972.18     32.92 o 
  -2  -3  10      102.90      108.20      4.77 o 
  -1  -3  10      160.76      151.48      3.91 o 
   0  -3  10       13.04       13.14      4.34 o 
   1  -3  10       17.27       13.28      4.87 o 
   2  -3  10        3.44        2.44      6.15 o 
   3  -3  10     1382.60     1430.40     19.96 o 
   4  -3  10      707.72      690.05     23.90 o 
   5  -3  10      492.39      487.56     21.85 o 
   6  -3  10       27.82       19.46     15.88 o 
  -8  -2  10      979.67      994.86     19.49 o 
  -7  -2  10      462.08      464.73     24.97 o 
  -6  -2  10        7.07        3.84      6.91 o 
  -5  -2  10      155.02      138.75      7.04 o 
  -4  -2  10      190.20      180.86      7.40 o 
  -3  -2  10      997.14      977.30     22.35 o 
  -2  -2  10     1717.84     1794.55     17.11 o 
  -1  -2  10      408.45      427.47      8.77 o 
   0  -2  10      958.04     1006.44     21.64 o 
   1  -2  10     2515.33     2494.51     25.65 o 
   2  -2  10        3.95        4.99      5.39 o 
   3  -2  10      811.62      879.65     13.93 o 
   4  -2  10      954.24      986.17     15.31 o 
   5  -2  10      117.11      110.44     12.48 o 
   6  -2  10      374.65      406.22     15.84 o 
  -8  -1  10     1672.24     1752.39     37.59 o 
  -7  -1  10      452.02      438.11      9.41 o 
  -6  -1  10       17.27       14.49      6.61 o 
  -5  -1  10       36.51       28.31      7.26 o 
  -4  -1  10       21.99       14.52      4.48 o 
  -3  -1  10       58.84       53.89      2.42 o 
  -2  -1  10      448.24      439.12     10.35 o 
  -1  -1  10     1820.25     1858.94     23.18 o 
   0  -1  10     1189.69     1230.39     13.70 o 
   1  -1  10      759.80      810.53     10.73 o 
   2  -1  10       26.54       16.44      4.24 o 
   3  -1  10      471.01      459.76      9.68 o 
   4  -1  10      369.17      378.27      9.63 o 
   5  -1  10       72.71       75.88      9.47 o 
   6  -1  10       17.68       11.62     12.39 o 
  -9   0  10        1.94        2.48     11.52 o 
  -8   0  10     1854.24     1948.13     34.10 o 
  -7   0  10      910.23      873.28     15.45 o 
  -6   0  10       60.49       54.11      7.83 o 
  -5   0  10      137.51      131.86      9.30 o 
  -4   0  10     1409.45     1415.47     23.52 o 
  -3   0  10        5.74        3.77      6.47 o 
  -2   0  10     1719.85     1895.05     13.06 o 
  -1   0  10       77.05       75.02      2.70 o 
   0   0  10     2395.72     2529.13     25.81 o 
   1   0  10     1188.62     1169.62     18.85 o 
   2   0  10      723.95      755.42     10.78 o 
   3   0  10       19.84       19.73      5.76 o 
   4   0  10       73.52       68.34      7.54 o 
   5   0  10       49.98       37.66      9.88 o 
   6   0  10      722.78      747.24     19.72 o 
  -9   1  10       93.60       74.80     11.69 o 
  -8   1  10        1.71       -0.01      1.49 o 
  -7   1  10      245.27      256.52      8.90 o 
  -6   1  10      361.67      336.88      9.52 o 
  -5   1  10      935.47      936.03     17.36 o 
  -4   1  10     2429.09     2440.99     26.48 o 
  -3   1  10      511.91      536.52     10.97 o 
  -2   1  10      556.12      566.52      6.70 o 
  -1   1  10     1077.48     1158.86     10.56 o 
   0   1  10        4.17        4.28      2.70 o 
   1   1  10      556.67      603.11      8.81 o 
   2   1  10     1792.31     1799.56     28.19 o 
   3   1  10      652.94      654.81     16.72 o 
   4   1  10      168.48      142.67     10.87 o 
   5   1  10       68.98       69.22     13.36 o 
  -9   2  10        4.61        3.32     16.68 o 
  -8   2  10       53.82       41.84     11.89 o 
  -7   2  10       97.47       87.30      9.69 o 
  -6   2  10      222.14      219.42     32.56 o 
  -5   2  10     1043.44     1081.38     20.45 o 
  -4   2  10     1930.62     2028.35     22.37 o 
  -3   2  10       20.47       19.17      4.37 o 
  -2   2  10        8.79        6.47      4.29 o 
  -1   2  10       19.95       14.94      3.56 o 
   0   2  10      236.79      244.99      6.33 o 
   1   2  10      116.60      114.36      3.72 o 
   2   2  10     1022.50     1104.73     46.66 o 
   3   2  10      767.31      782.27     17.45 o 
   4   2  10      175.67      200.83     20.24 o 
   5   2  10       22.82       14.88     12.73 o 
  -9   3  10      772.65      789.46     28.47 o 
  -8   3  10      199.36      171.73     12.71 o 
  -7   3  10       37.78       28.56     10.23 o 
  -6   3  10       13.84       10.29      6.28 o 
  -5   3  10      423.76      441.53      9.40 o 
  -4   3  10      421.55      424.50      8.13 o 
  -3   3  10      463.84      486.07      7.17 o 
  -2   3  10        0.78        2.18      4.05 o 
  -1   3  10        1.31        2.18      4.26 o 
   0   3  10      323.87      313.68      5.47 o 
   1   3  10      153.93      147.54      4.47 o 
   2   3  10      796.32      888.84     16.94 o 
   3   3  10      225.30      225.54     10.51 o 
   4   3  10        1.01        1.90     16.76 o 
  -8   4  10       17.11       20.88     13.05 o 
  -7   4  10       59.44       52.98      7.32 o 
  -6   4  10       23.66       15.19      5.89 o 
  -5   4  10       19.73       14.58      5.64 o 
  -4   4  10       93.46      108.80      6.47 o 
  -3   4  10      432.19      445.33      7.32 o 
  -2   4  10      605.48      614.61      8.31 o 
  -1   4  10     1043.21     1066.52     16.03 o 
   0   4  10       37.39       32.41      5.28 o 
   1   4  10       13.94       17.17      5.59 o 
   2   4  10      535.08      574.08     11.56 o 
   3   4  10       61.28       58.40     12.52 o 
   4   4  10       89.58       73.21     15.19 o 
  -8   5  10        1.77        5.75     13.08 o 
  -7   5  10      204.52      191.32      7.96 o 
  -6   5  10       23.81       13.62      7.74 o 
  -5   5  10      128.45      119.31      6.52 o 
  -4   5  10        7.11        6.71      5.99 o 
  -3   5  10      434.05      433.01      7.80 o 
  -2   5  10       11.92        8.44      5.64 o 
  -1   5  10       14.88       13.10      6.41 o 
   0   5  10        4.15        5.77      6.25 o 
   1   5  10      125.54      104.15      6.84 o 
   2   5  10       70.49       62.50     10.78 o 
   3   5  10        7.37        6.11     14.15 o 
  -7   6  10       97.09       87.67      9.40 o 
  -6   6  10       54.25       62.53      8.27 o 
  -5   6  10      145.43      136.12      6.92 o 
  -4   6  10       70.63       59.63      8.07 o 
  -3   6  10      427.16      444.69      9.30 o 
  -2   6  10      116.23      113.96      7.46 o 
  -1   6  10       93.80       73.10      7.84 o 
   0   6  10        1.11        0.06      1.57 o 
   1   6  10       21.35       24.61      8.09 o 
   2   6  10        8.94        9.84     12.56 o 
  -6   7  10        1.99        2.27      3.56 o 
  -5   7  10       50.26       39.75     10.00 o 
  -4   7  10      450.42      460.12     10.24 o 
  -3   7  10      823.32      815.89     13.67 o 
  -2   7  10       53.80       51.69      9.00 o 
  -1   7  10      132.23      120.92      9.40 o 
   0   7  10       43.03       43.89      9.15 o 
  -4   8  10      110.06      108.12     11.28 o 
  -3   8  10      333.18      338.85     11.92 o 
  -2   8  10       74.86       62.80     11.68 o 
  -1  -9  11      105.14       90.10     12.07 o 
   0  -9  11       78.43       75.83     11.36 o 
   1  -9  11      100.03      101.57     13.66 o 
  -3  -8  11      400.79      415.79     12.97 o 
  -2  -8  11      705.53      730.15     13.45 o 
  -1  -8  11      230.15      210.87      9.68 o 
   0  -8  11       75.74       71.22      9.67 o 
   1  -8  11       27.94       23.77     10.82 o 
   2  -8  11      142.79      141.96     14.71 o 
   3  -8  11      776.37      853.14     32.23 o 
  -4  -7  11        5.23        0.93      3.13 o 
  -3  -7  11      319.10      307.92     14.71 o 
  -2  -7  11     1520.47     1701.17     33.51 o 
  -1  -7  11     1030.72     1097.26     15.46 o 
   0  -7  11      153.27      142.76      8.38 o 
   1  -7  11       20.96       20.26      9.49 o 
   2  -7  11      269.05      242.77      7.93 o 
   3  -7  11      531.69      557.62     16.70 o 
   4  -7  11      257.97      251.12     16.10 o 
  -5  -6  11       51.58       37.20     12.97 o 
  -4  -6  11       38.19       20.99     11.99 o 
  -3  -6  11      380.98      365.92     12.16 o 
  -2  -6  11     1526.08     1607.91     24.66 o 
  -1  -6  11      956.95     1009.09     15.39 o 
   0  -6  11       20.38       17.90      6.31 o 
   1  -6  11       46.56       42.10      6.23 o 
   2  -6  11       69.24       60.49      7.60 o 
   3  -6  11       21.11       10.43     10.88 o 
   4  -6  11      208.26      195.81     13.60 o 
   5  -6  11      194.75      170.39     14.75 o 
  -6  -5  11      211.77      199.51     17.18 o 
  -5  -5  11      190.34      184.38     10.35 o 
  -4  -5  11      328.21      323.08      8.49 o 
  -3  -5  11       88.42       87.31      6.39 o 
  -2  -5  11     1020.09     1086.17     13.62 o 
  -1  -5  11      289.86      271.72      6.85 o 
   0  -5  11      162.86      158.14      5.06 o 
   1  -5  11      704.01      695.83     20.00 o 
   2  -5  11      899.28      841.77     17.69 o 
   3  -5  11      315.96      297.49     11.81 o 
   4  -5  11      222.04      215.92     14.15 o 
   5  -5  11      173.19      170.03     13.63 o 
  -7  -4  11      790.49      820.05     22.47 o 
  -6  -4  11      729.39      776.78     20.57 o 
  -5  -4  11      121.40       88.44     12.86 o 
  -4  -4  11       90.26       74.24      6.59 o 
  -3  -4  11       30.92       20.02      7.63 o 
  -2  -4  11      239.12      251.32      6.88 o 
  -1  -4  11       51.35       44.17      4.95 o 
   0  -4  11      197.99      175.88      5.87 o 
   1  -4  11      776.43      772.82     11.46 o 
   2  -4  11     1265.34     1271.84     16.98 o 
   3  -4  11       31.39       27.85      8.01 o 
   4  -4  11       25.32       13.82     15.55 o 
   5  -4  11      429.91      408.89     21.94 o 
  -7  -3  11      325.34      327.26     11.79 o 
  -6  -3  11      333.16      316.00     10.90 o 
  -5  -3  11       10.78       11.22      9.58 o 
  -4  -3  11       14.81       18.10      9.07 o 
  -3  -3  11      172.49      141.64      7.09 o 
  -2  -3  11       91.12       71.26      6.96 o 
  -1  -3  11      165.89      172.60      8.94 o 
   0  -3  11      183.74      191.79      6.78 o 
   1  -3  11      151.03      138.83      7.88 o 
   2  -3  11      814.47      801.93     16.11 o 
   3  -3  11        3.21        5.64      8.71 o 
   4  -3  11      280.41      269.86     16.98 o 
   5  -3  11       39.72       34.20     20.22 o 
  -8  -2  11       24.40       15.34     12.97 o 
  -7  -2  11      354.92      411.02     17.95 o 
  -6  -2  11        9.37        0.82      3.15 o 
  -5  -2  11       39.66       40.79      8.17 o 
  -4  -2  11        6.15        6.01      7.91 o 
  -3  -2  11      814.67      816.25     14.60 o 
  -2  -2  11      112.51      104.40      9.69 o 
  -1  -2  11       34.04       31.10      4.46 o 
   0  -2  11      145.80      151.53      4.93 o 
   1  -2  11       39.95       44.80      4.81 o 
   2  -2  11       32.00       27.50      6.30 o 
   3  -2  11       73.82       65.70      7.26 o 
   4  -2  11      216.47      203.43     10.46 o 
   5  -2  11       62.09       45.43     15.39 o 
  -8  -1  11      162.32      133.47     11.97 o 
  -7  -1  11      278.29      265.89     10.39 o 
  -6  -1  11       41.18       31.24      8.08 o 
  -5  -1  11      183.89      168.83     10.28 o 
  -4  -1  11      520.97      526.03     11.80 o 
  -3  -1  11      571.06      555.87     17.64 o 
  -2  -1  11        9.50        8.49      5.24 o 
  -1  -1  11      498.09      519.36     13.94 o 
   0  -1  11      681.63      713.40     10.80 o 
   1  -1  11        6.62        5.86      5.10 o 
   2  -1  11       26.32       25.18      6.55 o 
   3  -1  11        2.22        2.85      8.76 o 
   4  -1  11       20.82       15.13      9.71 o 
   5  -1  11       12.06        7.85     14.33 o 
  -8   0  11        0.09       -2.39      9.70 o 
  -7   0  11      377.81      349.87     13.20 o 
  -6   0  11       38.92       30.92      8.50 o 
  -5   0  11       14.08       16.19      7.27 o 
  -4   0  11      143.42      129.72      8.83 o 
  -3   0  11      172.68      182.08      6.77 o 
  -2   0  11       73.70       72.79      5.25 o 
  -1   0  11     1855.71     1936.95     28.96 o 
   0   0  11       58.44       59.54      5.73 o 
   1   0  11      134.78      120.02      6.59 o 
   2   0  11      350.83      339.75      9.05 o 
   3   0  11      366.86      382.57     12.28 o 
   4   0  11       64.21       65.90     12.10 o 
   5   0  11      194.67      195.59     13.35 o 
  -8   1  11      199.06      145.37     13.84 o 
  -7   1  11       14.65       11.58     10.82 o 
  -6   1  11      217.72      199.07      9.78 o 
  -5   1  11      268.87      268.96     10.32 o 
  -4   1  11      822.73      809.57     16.46 o 
  -3   1  11      220.32      214.12     10.65 o 
  -2   1  11        1.95        2.02      2.68 o 
  -1   1  11      260.39      271.80      5.25 o 
   0   1  11        0.50        1.08      6.74 o 
   1   1  11       68.94       52.76      6.65 o 
   2   1  11      295.40      302.77      8.86 o 
   3   1  11      941.97      950.49     19.49 o 
   4   1  11      294.75      312.73     12.94 o 
  -8   2  11       99.20      100.29     13.68 o 
  -7   2  11        7.60        6.14     11.01 o 
  -6   2  11      915.99      895.23     18.28 o 
  -5   2  11      576.38      570.68     14.32 o 
  -4   2  11       59.05       58.61      5.47 o 
  -3   2  11     1358.22     1475.24     21.55 o 
  -2   2  11       88.30       75.92      3.75 o 
  -1   2  11       52.29       52.96      4.08 o 
   0   2  11       19.88       15.30      6.76 o 
   1   2  11       76.30       64.99      7.00 o 
   2   2  11      817.05      792.57     24.03 o 
   3   2  11     1838.04     1971.59     28.32 o 
   4   2  11      159.72      155.46     13.00 o 
  -8   3  11      583.14      564.32     16.28 o 
  -7   3  11       10.22        8.61     11.25 o 
  -6   3  11      470.62      490.66     13.84 o 
  -5   3  11      456.60      450.13      8.05 o 
  -4   3  11       87.41       76.22      5.41 o 
  -3   3  11      739.80      759.31      8.11 o 
  -2   3  11     1960.00     2118.75     16.67 o 
  -1   3  11       41.20       35.77      4.51 o 
   0   3  11        7.56        5.30      4.63 o 
   1   3  11        0.05        2.32     10.02 o 
   2   3  11      657.73      694.40     23.84 o 
   3   3  11      677.92      746.64     18.65 o 
  -8   4  11      293.50      296.92     15.11 o 
  -7   4  11        9.04        5.57     12.46 o 
  -6   4  11       91.14       76.03      7.58 o 
  -5   4  11      136.47      110.74      7.25 o 
  -4   4  11       30.57       27.30      6.06 o 
  -3   4  11      194.17      193.17      7.00 o 
  -2   4  11     2252.53     2486.10     17.86 o 
  -1   4  11     1416.89     1507.11     18.62 o 
   0   4  11       33.32       34.92      6.15 o 
   1   4  11        4.03        5.56     12.20 o 
   2   4  11       10.68       13.63     19.90 o 
   3   4  11       66.92       67.45     13.98 o 
  -7   5  11      188.49      180.08     10.43 o 
  -6   5  11       38.17       36.36      9.41 o 
  -5   5  11      203.28      204.68      7.48 o 
  -4   5  11      123.64      117.84      6.87 o 
  -3   5  11      478.24      503.53      8.59 o 
  -2   5  11     1120.99     1242.66     17.48 o 
  -1   5  11      153.21      157.34      7.50 o 
   0   5  11      113.69      101.33      7.50 o 
   1   5  11      125.69      139.11     14.67 o 
   2   5  11      272.04      240.68     19.35 o 
  -6   6  11      414.16      419.40     10.94 o 
  -5   6  11      109.54      101.06      8.08 o 
  -4   6  11       41.74       35.24      9.35 o 
  -3   6  11      228.50      230.19      8.36 o 
  -2   6  11      499.28      525.22     10.14 o 
  -1   6  11      296.69      299.05      8.93 o 
   0   6  11       90.07       93.68      8.77 o 
  -4   7  11      101.56       96.58     11.17 o 
  -3   7  11        2.90        0.12      3.06 o 
  -2   7  11       12.72       13.45     11.08 o 
  -1  -8  12      781.45      840.37     23.15 o 
   0  -8  12       25.37       22.06     13.10 o 
   1  -8  12       70.35       56.30     15.93 o 
  -3  -7  12       56.11       43.42     16.96 o 
  -2  -7  12       99.94       99.88     11.91 o 
  -1  -7  12      774.76      821.48     16.53 o 
   0  -7  12       91.52       87.10     11.93 o 
   1  -7  12      208.75      207.37     11.04 o 
   2  -7  12      192.37      179.92     17.52 o 
   3  -7  12       86.42       78.12     16.22 o 
  -5  -6  12        8.57        5.30     17.04 o 
  -4  -6  12        6.78        0.64     15.69 o 
  -3  -6  12      118.23      103.49     15.46 o 
  -2  -6  12      822.77      857.20     16.00 o 
  -1  -6  12      868.61      899.21     16.66 o 
   0  -6  12      322.56      311.85      9.44 o 
   1  -6  12       15.72       15.28      8.92 o 
   2  -6  12      300.54      272.38     10.49 o 
   3  -6  12       51.38       45.97     13.84 o 
  -5  -5  12       84.26       90.70     15.00 o 
  -4  -5  12       29.83       14.93     14.09 o 
  -3  -5  12       30.18       21.95     13.55 o 
  -2  -5  12      125.99      116.03      8.66 o 
  -1  -5  12      249.94      230.92      6.89 o 
   0  -5  12      517.82      535.04     10.32 o 
   1  -5  12      162.51      143.09      7.43 o 
   2  -5  12      574.00      620.70     16.08 o 
   3  -5  12      339.19      335.51     16.97 o 
   4  -5  12      206.70      192.94     21.94 o 
  -6  -4  12     1367.71     1388.49     52.28 o 
  -5  -4  12      292.71      293.27     11.46 o 
  -4  -4  12        1.66       -1.09     11.89 o 
  -3  -4  12       31.72       30.56     10.55 o 
  -2  -4  12        0.59        1.94      5.02 o 
  -1  -4  12       37.89       34.38      7.10 o 
   0  -4  12      155.84      153.90      7.04 o 
   1  -4  12      763.17      768.51     23.57 o 
   2  -4  12      815.70      812.70     17.31 o 
   3  -4  12      629.33      682.48     24.00 o 
   4  -4  12       18.14       17.03     18.58 o 
  -7  -3  12      177.87      176.31     13.38 o 
  -6  -3  12      885.16      980.24     23.49 o 
  -5  -3  12      527.54      504.95     16.15 o 
  -4  -3  12       83.32       78.93      9.84 o 
  -3  -3  12     1022.17     1084.42     18.04 o 
  -2  -3  12     1064.57     1105.39     21.24 o 
  -1  -3  12      260.10      243.24      7.35 o 
   0  -3  12      968.93      877.16     26.90 o 
   1  -3  12      911.69      980.51     18.47 o 
   2  -3  12      605.51      619.40     17.64 o 
   3  -3  12      765.20      741.83     25.32 o 
   4  -3  12      213.35      193.35     20.11 o 
  -7  -2  12       56.20       40.10     12.41 o 
  -6  -2  12      300.20      293.88     10.86 o 
  -5  -2  12       32.38       34.07      9.34 o 
  -4  -2  12      592.16      565.30     13.33 o 
  -3  -2  12      965.63     1032.98     17.21 o 
  -2  -2  12     2095.90     2261.10     30.56 o 
  -1  -2  12       26.82       28.32      9.87 o 
   0  -2  12      324.97      325.09     11.52 o 
   1  -2  12       21.62       17.21      6.70 o 
   2  -2  12      158.04      172.19      7.54 o 
   3  -2  12      106.49       91.10      8.93 o 
   4  -2  12     1116.48     1155.78     33.11 o 
  -7  -1  12      343.25      337.17     11.39 o 
  -6  -1  12        0.36        1.99     10.84 o 
  -5  -1  12       96.17       80.48      9.04 o 
  -4  -1  12       13.84       11.82      9.11 o 
  -3  -1  12     1482.87     1475.16     23.77 o 
  -2  -1  12     1033.68     1014.22     19.62 o 
  -1  -1  12       52.88       54.63      6.28 o 
   0  -1  12      139.23      126.47      6.31 o 
   1  -1  12       86.60       82.30      6.79 o 
   2  -1  12      183.94      168.90      7.46 o 
   3  -1  12      522.72      567.02     18.73 o 
   4  -1  12      429.87      422.81     19.77 o 
  -7   0  12      319.09      315.30     10.93 o 
  -6   0  12      249.25      216.69      9.73 o 
  -5   0  12      303.34      278.63     19.14 o 
  -4   0  12      173.32      158.55      9.87 o 
  -3   0  12      179.77      179.10      9.77 o 
  -2   0  12      574.88      620.01     11.94 o 
  -1   0  12      669.16      665.99     15.10 o 
   0   0  12      412.66      410.25     12.78 o 
   1   0  12      119.38      107.67      8.73 o 
   2   0  12      299.88      307.04      9.15 o 
   3   0  12      328.52      354.08     19.81 o 
   4   0  12      939.32     1007.39     21.50 o 
  -7   1  12     1081.91     1116.64     27.24 o 
  -6   1  12       41.64       29.30     12.44 o 
  -5   1  12        8.97        8.28     11.25 o 
  -4   1  12        8.21        5.98     10.10 o 
  -3   1  12       44.61       40.06      7.25 o 
  -2   1  12       23.40       17.73      6.03 o 
  -1   1  12      400.35      420.22      8.44 o 
   0   1  12      185.06      177.65      7.49 o 
   1   1  12      602.72      616.92     14.81 o 
   2   1  12        0.07        2.63      8.65 o 
   3   1  12      170.01      173.09     24.63 o 
  -7   2  12      411.64      428.13     14.50 o 
  -6   2  12        0.67        1.04     11.67 o 
  -5   2  12       52.54       39.74     11.44 o 
  -4   2  12      103.42       88.86      6.43 o 
  -3   2  12      747.78      744.43     13.57 o 
  -2   2  12      121.68      109.39      7.80 o 
  -1   2  12      180.57      189.20      7.91 o 
   0   2  12       54.43       58.04      8.51 o 
   1   2  12        3.90        1.91     13.90 o 
   2   2  12       29.73       30.42     11.93 o 
   3   2  12        3.83        4.50     13.34 o 
  -7   3  12      134.99      129.68     14.65 o 
  -6   3  12        1.35        3.19     15.31 o 
  -5   3  12       23.82       21.21      8.02 o 
  -4   3  12       70.90       67.72      6.30 o 
  -3   3  12        7.16        7.14      6.12 o 
  -2   3  12      634.50      643.17     16.75 o 
  -1   3  12      464.26      481.29     11.76 o 
   0   3  12       72.91       68.82      9.10 o 
   1   3  12       21.63       14.83     15.81 o 
   2   3  12        5.05        5.98     19.39 o 
  -7   4  12        3.63        0.04      3.11 o 
  -6   4  12      116.72       99.11      9.28 o 
  -5   4  12       68.65       62.27      7.79 o 
  -4   4  12      540.68      553.51      8.87 o 
  -3   4  12       14.41        9.47      6.68 o 
  -2   4  12      484.29      461.43     25.09 o 
  -1   4  12      548.25      540.05     12.83 o 
   0   4  12        8.49        0.70      3.62 o 
   1   4  12       62.19       49.07     20.04 o 
  -6   5  12      184.28      170.26      9.90 o 
  -5   5  12       35.95       34.33      8.66 o 
  -4   5  12       52.58       37.97      8.32 o 
  -3   5  12       21.99       20.04      7.76 o 
  -2   5  12       51.22       58.03     14.41 o 
  -1   5  12      354.52      338.22     14.84 o 
   0   5  12        9.37        5.39     14.95 o 
  -4   6  12        4.43        2.70     11.80 o 
  -3   6  12        0.78        1.28      8.54 o 
  -2   6  12        1.83        0.75     17.32 o 
  -1  -7  13       13.88        8.55     11.93 o 
   0  -7  13      101.93       85.25     12.48 o 
  -3  -6  13       19.48       15.43     17.41 o 
  -2  -6  13      346.58      350.23     13.12 o 
  -1  -6  13       79.07       62.49     10.74 o 
   0  -6  13       24.87       21.97     10.49 o 
   1  -6  13        3.73        3.09     10.06 o 
   2  -6  13       77.88       65.83     14.41 o 
  -4  -5  13       15.04       11.84     14.69 o 
  -3  -5  13       36.08       35.58     12.78 o 
  -2  -5  13      496.58      493.48     21.11 o 
  -1  -5  13      721.65      713.39     20.08 o 
   0  -5  13       24.03       17.86      9.46 o 
   1  -5  13      184.00      181.58     12.71 o 
   2  -5  13       28.40       23.85     14.54 o 
   3  -5  13      114.38       96.10     22.16 o 
  -5  -4  13       63.51       57.18     14.30 o 
  -4  -4  13       39.79       30.07     11.38 o 
  -3  -4  13       24.73       16.62     11.37 o 
  -2  -4  13        2.83        7.59      9.97 o 
  -1  -4  13      244.34      235.22      8.42 o 
   0  -4  13       53.22       51.03      9.97 o 
   1  -4  13      365.91      328.95     12.15 o 
   2  -4  13       62.03       57.34     12.81 o 
   3  -4  13        1.85        7.77     21.63 o 
  -6  -3  13       19.66       11.31     13.37 o 
  -5  -3  13       65.15       53.22     12.20 o 
  -4  -3  13        1.58        0.62      1.93 o 
  -3  -3  13      178.80      156.97     10.04 o 
  -2  -3  13      564.21      581.86     13.98 o 
  -1  -3  13       75.47       77.49      8.34 o 
   0  -3  13      178.47      158.22      9.48 o 
   1  -3  13      228.81      225.07     10.91 o 
   2  -3  13        1.16       -0.54     12.21 o 
   3  -3  13       82.02       81.39     18.34 o 
  -6  -2  13       99.04       87.38     11.72 o 
  -5  -2  13       51.99       41.56     12.17 o 
  -4  -2  13      251.32      256.00     10.44 o 
  -3  -2  13      220.42      199.55      9.82 o 
  -2  -2  13      451.74      416.79     32.81 o 
  -1  -2  13      269.77      285.27     12.30 o 
   0  -2  13       50.60       41.44     10.00 o 
   1  -2  13       36.54       29.53     11.95 o 
   2  -2  13       14.82        7.69     12.09 o 
   3  -2  13       62.71       70.97     21.48 o 
  -6  -1  13      173.25      156.24     12.03 o 
  -5  -1  13      165.96      152.32     10.27 o 
  -4  -1  13      534.00      526.78     15.84 o 
  -3  -1  13      246.01      244.03     11.18 o 
  -2  -1  13      270.60      230.41     11.14 o 
  -1  -1  13      186.72      164.41     15.16 o 
   0  -1  13       27.16       17.32     16.35 o 
   1  -1  13       55.72       35.60     12.33 o 
   2  -1  13       22.72       22.93     10.33 o 
   3  -1  13      175.57      165.17     13.24 o 
  -6   0  13      161.54      155.40     15.30 o 
  -5   0  13       76.70       54.46     13.71 o 
  -4   0  13      663.37      663.00     17.08 o 
  -3   0  13        0.96        3.20     15.28 o 
  -2   0  13       65.83       54.07     11.29 o 
  -1   0  13     1026.62     1074.01     16.84 o 
   0   0  13      896.72      968.34     61.66 o 
   1   0  13      521.11      541.11     15.70 o 
   2   0  13        9.86        4.79     10.64 o 
   3   0  13        9.94        9.16     14.65 o 
  -6   1  13      839.48      838.87     39.90 o 
  -5   1  13        4.11        3.25     11.99 o 
  -4   1  13        2.16       -0.24     20.95 o 
  -3   1  13      114.04       91.37      9.53 o 
  -2   1  13        0.66       -1.04     16.39 o 
  -1   1  13      830.90      895.20     14.64 o 
   0   1  13     1447.41     1581.95     48.10 o 
   1   1  13      333.20      341.32     19.28 o 
   2   1  13       90.92       78.32     13.16 o 
  -6   2  13      354.99      346.38     19.09 o 
  -5   2  13      192.11      170.03     18.68 o 
  -4   2  13       82.69       70.79     12.96 o 
  -3   2  13       94.69       86.41     11.23 o 
  -2   2  13        4.94        5.69      9.25 o 
  -1   2  13      699.34      714.92     13.81 o 
   0   2  13     1364.05     1470.17     19.51 o 
   1   2  13      104.96      104.43     13.17 o 
   2   2  13       88.95       81.29     14.88 o 
  -6   3  13      428.20      440.58     15.64 o 
  -5   3  13      353.74      355.38     24.35 o 
  -4   3  13     1036.11     1063.41     22.70 o 
  -3   3  13       46.28       37.98     13.68 o 
  -2   3  13        3.45        8.00     10.34 o 
  -1   3  13      165.74      162.70     10.74 o 
   0   3  13      100.46       89.18     11.37 o 
   1   3  13        1.97        8.26     20.33 o 
  -5   4  13      912.22      947.91     22.51 o 
  -4   4  13      130.80      130.64     14.19 o 
  -3   4  13      925.50      914.41     28.77 o 
  -2   4  13      199.24      187.73     11.83 o 
  -1   4  13        6.34        8.27     16.41 o 
   0   4  13        3.27        2.60     22.59 o 
  -2  -5  14      415.07      440.75     19.16 o 
  -1  -5  14     1322.48     1378.14     29.19 o 
   0  -5  14      518.67      513.28     18.02 o 
  -4  -4  14      112.22      106.98     14.09 o 
  -3  -4  14       34.70       21.33     13.85 o 
  -2  -4  14       96.73       93.09     12.71 o 
  -1  -4  14     1055.00     1142.51     25.10 o 
   0  -4  14      635.40      556.49     16.11 o 
   1  -4  14       19.26       17.11     15.40 o 
  -4  -3  14        0.43        2.75     12.22 o 
  -3  -3  14      289.87      243.31     12.04 o 
  -2  -3  14      339.27      337.99     11.13 o 
  -1  -3  14       43.27       40.96     10.82 o 
   0  -3  14      518.45      556.13     29.41 o 
   1  -3  14       93.62       93.29     14.67 o 
  -5  -2  14      504.54      473.42     17.15 o 
  -4  -2  14       26.40       21.15     13.52 o 
  -3  -2  14       13.86       12.67     15.06 o 
  -2  -2  14      130.76      125.73     13.89 o 
  -1  -2  14       37.49       30.92     10.69 o 
   0  -2  14       48.42       50.85     13.00 o 
   1  -2  14      331.76      341.32     13.77 o 
  -5  -1  14      247.42      232.04     16.85 o 
  -4  -1  14        0.79        1.27     13.22 o 
  -3  -1  14        0.15        2.40     18.38 o 
  -2  -1  14      202.33      198.12     13.56 o 
  -1  -1  14       10.19       -0.62     10.67 o 
   0  -1  14      117.89      107.09     12.20 o 
   1  -1  14      526.22      549.23     16.61 o 
  -5   0  14        2.30        0.04     15.89 o 
  -4   0  14        4.86        4.61     13.30 o 
  -3   0  14       37.06       35.67     14.28 o 
  -2   0  14      458.92      485.11     21.86 o 
  -1   0  14        1.69       -1.50     30.64 o 
   0   0  14      646.64      626.01     25.17 o 
   1   0  14       89.60       84.13     15.71 o 
  -5   1  14      113.89       98.22     21.04 o 
  -4   1  14       14.24        7.83     18.38 o 
  -3   1  14       38.20       45.17     14.69 o 
  -2   1  14       73.39       59.52     14.48 o 
  -1   1  14       89.84       71.98     15.19 o 
   0   1  14      391.87      412.75     21.42 o 
  -5   2  14      293.03      303.26     20.97 o 
  -4   2  14       94.68       97.04     15.90 o 
  -3   2  14        6.87        6.34     13.74 o 
  -2   2  14       16.79       21.36     15.00 o 
  -1   2  14      174.50      134.41     14.55 o 
   0   2  14        3.14       -0.23      6.02 o 
  -3   3  14        1.86        4.24     16.88 o 
  -2   3  14       12.33        6.88     17.52 o 
  -2  -1  15       52.19       51.44     17.71 o 
                                                 
